# Supplementary material for: Locus-specific hypomethylation of the mouse IAP retrotransposon is associated with transcription factor-binding sites
Source: Mob DNA. 2017 Dec 13;8:20. doi: 10.1186/s13100-017-0105-0 (PMC5729234; doi:10.1186/s13100-017-0105-0)
Supplement: Supplementary file 2 — Annotation and methylation levels of each IAP fragment. (XLSX 2426 kb) [file 13100_2017_105_MOESM2_ESM.xlsx]

## Sheet: Table S1
	Table S1. Annotation and methylation levels of each IAP fragment
					repeatmasker outputs						methylation level
	IAP-ID	LTR annotation (blank: internal region)	location (mm10)	strand	repName	repStart	repEnd	milliDiv	milliDel	milliIns	tail	sperm
	1	solo LTR	chr1:3031358-3031710	-	IAPLTR1a_Mm	1	337	21	0	43	0.89	0.87
	2	3' LTR	chr1:3143092-3143442	-	IAPEY2_LTR	1	357	109	23	3	NA	NA
	2		chr1:3143442-3144223	-	IAPEy-int	6735	7513	104	5	8	NA	NA
	2		chr1:3144213-3144662	-	IAPEy-int	5761	6214	83	13	2	NA	NA
	2		chr1:3144653-3145101	-	IAPEy-int	5202	5642	95	0	16	NA	NA
	2		chr1:3145379-3145461	-	IAPEy-int	4567	4649	110	12	0	NA	NA
	2		chr1:3146617-3146903	-	IAPEy-int	412	748	153	178	0	NA	NA
	2		chr1:3147363-3147817	-	IAPEy-int	1	412	149	20	112	NA	NA
	2	5' LTR	chr1:3147817-3148151	-	IAPEY3_LTR	1	332	145	0	6	NA	NA
	3	solo LTR	chr1:3997836-3998160	-	IAPLTR2b	1	327	46	12	3	0.88	0.7
	4	solo LTR	chr1:4132179-4132516	-	IAPLTR1a_Mm	1	337	21	0	0	0.85	0.97
	5	3' LTR (of truncated element)	chr1:4556987-4557455	-	IAPLTR2_Mm	1	467	122	39	41	0.92	0.84
	5		chr1:4557455-4558488	-	IAPEz-int	5446	6481	41	8	5	NA	NA
	5		chr1:4558487-4558680	-	IAPEz-int	3525	3717	10	0	0	NA	NA
	5		chr1:4558680-4558803	-	IAPEY4_I-int	4801	4926	73	24	0	NA	NA
	5		chr1:4558800-4559062	-	IAPEz-int	2236	2497	119	4	4	NA	NA
	5		chr1:4559051-4559114	-	IAPEz-int	1359	1419	66	0	32	NA	NA
	5		chr1:4559114-4559597	-	IAPEz-int	138	662	57	6	0	NA	NA
	725		chr1:4567027-4567174	-	IAPEz-int	1	148	7	7	0	0.64	0.75
	725	5' LTR (of truncated element)	chr1:4567175-4567643	-	IAPLTR2_Mm	1	467	122	39	41	0.89	0.93
	6		chr1:4932506-4932692	+	IAP-d-int	5046	5254	102	124	0	NA	NA
	7		chr1:4932693-4933370	+	IAPEY3-int	6965	7680	106	16	1	NA	NA
	8	solo LTR	chr1:5108491-5108821	-	IAPLTR2b	1	322	142	18	42	0.24	0.85
	9		chr1:5345428-5346348	-	IAP1-MM_I-int	2231	3147	327	28	31	NA	NA
	10	solo LTR	chr1:5367996-5368484	+	IAPLTR2_Mm	1	475	21	6	33	0.93	0.96
	11	solo LTR	chr1:5380607-5380889	-	IAP1-MM_LTR	7	292	89	18	3	NA	NA
	12	solo LTR	chr1:5555062-5555458	+	IAPLTR2a2_Mm	1	444	28	126	5	0.54	0.58
	13		chr1:5564444-5564482	-	IAPEz-int	3	40	53	0	0	0.95	0.94
	14	3' LTR	chr1:5564484-5565059	-	IAPLTR2a2_Mm	1	444	27	3	231	0.96	0.84
	14		chr1:5565059-5565900	-	IAPEz-int	5651	6481	50	2	14	NA	NA
	14		chr1:5565893-5566236	-	IAPEz-int	1359	1700	88	0	3	NA	NA
	14		chr1:5566236-5566814	-	IAPEz-int	168	662	59	1	16	NA	NA
	14		chr1:5567031-5567251	-	IAPEz-int	4	193	121	0	136	0.78	0.94
	14		chr1:5567251-5567288	-	IAPEz-int	3	39	77	0	0	0.92	0.69
	14	5' LTR	chr1:5567290-5567866	-	IAPLTR2a2_Mm	1	444	29	2	231	0.9	0.82
	15	5' LTR	chr1:5746720-5747036	+	IAPLTR2b	2	327	73	32	0	0.83	0.75
	15		chr1:5747037-5747698	+	IAPEz-int	9	662	87	15	26	0.84	0.61
	15		chr1:5747698-5748038	+	IAPEz-int	1359	1700	88	9	3	NA	NA
	15		chr1:5748033-5748864	+	IAPEz-int	5653	6477	36	4	11	0.81	0.61
	15	3' LTR	chr1:5748868-5749191	+	IAPLTR2b	1	327	79	28	16	0.93	0.85
	16	3' LTR	chr1:5804352-5804688	-	IAPLTR1a_Mm	1	337	18	3	0	0.88	0.85
	16		chr1:5804697-5811110	-	IAPEz-int	8	6472	25	15	7	0.89	0.54
	16	5' LTR	chr1:5811110-5811446	-	IAPLTR1a_Mm	1	337	21	3	0	0.87	0.9
	17	solo LTR	chr1:5827943-5828278	+	IAPLTR2b	1	327	21	0	24	0.93	0.92
	18	solo LTR	chr1:5933774-5934120	-	IAPLTR4	3	345	61	0	9	NA	1
	19	5' LTR	chr1:5982039-5982280	+	IAP1-MM_LTR	1	235	27	0	46	NA	NA
	19	5' LTR	chr1:5982382-5982446	+	IAP1-MM_LTR	236	292	27	0	46	NA	NA
	19		chr1:5982446-5982727	+	IAP1-MM_I-int	1	278	66	14	25	NA	NA
	19		chr1:5982782-5984268	+	IAP1-MM_I-int	831	2594	32	27	16	NA	NA
	19		chr1:5984415-5985664	+	IAP1-MM_I-int	2595	3853	33	30	18	NA	NA
	19	3' LTR	chr1:5985664-5985956	+	IAP1-MM_LTR	1	292	45	0	0	NA	NA
	20	5' LTR	chr1:6168109-6168462	+	IAPLTR1_Mm	1	367	23	42	3	0.96	0.87
	20		chr1:6168462-6169374	+	IAPEz-int	8	983	61	83	13	0.87	0.81
	20		chr1:6169358-6172456	+	IAPEz-int	3384	6478	17	1	2	NA	0.82
	20	3' LTR	chr1:6172460-6172813	+	IAPLTR1_Mm	1	367	23	42	3	0.87	0.92
	21	solo LTR	chr1:6404891-6405213	+	IAPLTR2b	1	327	65	19	3	0.9	0.96
	22	3' LTR	chr1:6430380-6430717	-	IAPLTR1a_Mm	1	337	18	0	0	0.92	0.9
	22		chr1:6430717-6437148	-	IAPEz-int	8	6481	22	14	7	0.83	0.82
	22	5' LTR	chr1:6437148-6437485	-	IAPLTR1a_Mm	1	337	18	0	0	0.91	0.91
	23	solo LTR	chr1:7025938-7026242	+	IAPLTR2b	1	307	60	26	16	0.87	0.94
	24	solo LTR	chr1:7230489-7230787	-	IAPEY3_LTR	3	326	131	87	0	NA	1
	25		chr1:7241917-7242397	-	IAPEY3-int	1	749	145	159	20	0.52	0.61
	25	5' LTR (of truncated element)	chr1:7242400-7242700	-	IAPEY3_LTR	1	327	130	90	0	1	0.74
	27	solo LTR	chr1:7293402-7293761	+	IAPEY2_LTR	1	357	22	3	8	NA	NA
	28	3' LTR	chr1:7349348-7349688	-	IAPEY3_LTR	1	332	36	3	26	NA	NA
	28		chr1:7349688-7352531	-	IAPEY3-int	4783	7680	45	21	2	NA	NA
	28		chr1:7352526-7354996	-	IAPEY3-int	1	2497	104	13	2	NA	NA
	28	5' LTR	chr1:7355000-7355328	-	IAPEY3_LTR	1	328	34	0	0	NA	NA
	29	5' LTR	chr1:7608196-7608536	+	IAPLTR2b	1	327	24	0	38	0.87	0.92
	29		chr1:7608537-7608709	+	IAPEz-int	9	195	116	87	0	0.73	0.83
	29		chr1:7608758-7608787	+	IAPEz-int	174	202	0	0	0	0.57	0.27
	29		chr1:7608840-7609714	+	IAPEz-int	168	994	66	83	52	NA	NA
	29		chr1:7609777-7610013	+	IAPEY3-int	2258	2497	72	17	0	NA	NA
	29		chr1:7609993-7611831	+	IAPEz-int	4639	6479	78	9	7	0.87	0.93
	29	3' LTR	chr1:7611833-7612173	+	IAPLTR2b	1	327	37	0	38	0.8	0.91
	30	5' LTR (of truncated element)	chr1:7819391-7819711	+	IAPLTR2b	1	327	31	22	0	0.91	0.67
	30		chr1:7819712-7820412	+	IAPEz-int	2	662	104	15	36	0.92	0.92
	30		chr1:7820412-7820676	+	IAPEz-int	1359	1622	68	0	0	NA	NA
	26	solo LTR	chr1:7867550-7867868	-	IAPLTR2b	1	327	19	28	0	0.95	0.85
	31	5' LTR	chr1:7993706-7994043	+	IAPLTR1a_Mm	1	337	18	0	0	0.84	0.82
	31		chr1:7994043-8000000	+	IAPEz-int	8	6005	20	12	5	0.91	0.75
	31		chr1:8000000-8000474	+	IAPEz-int	6006	6481	2	4	0	NA	NA
	31	3' LTR	chr1:8000474-8000811	+	IAPLTR1a_Mm	1	337	18	0	0	0.89	0.86
	32	solo LTR	chr1:8017796-8018099	-	IAPEY3C_LTR	1	303	23	0	0	NA	NA
	33	5' LTR	chr1:8067884-8068241	+	IAPEY2_LTR	1	357	53	0	0	NA	NA
	33		chr1:8068243-8069881	+	IAPEY3-int	3	1982	145	25	41	NA	NA
	33		chr1:8069858-8070306	+	IAPEY3-int	2238	2689	76	9	0	NA	NA
	33		chr1:8070299-8070358	+	IAPEY4_I-int	4868	4926	34	0	0	NA	NA
	33		chr1:8070358-8071091	+	IAPEY3-int	6907	7581	118	13	28	NA	NA
	33	3' LTR	chr1:8071091-8071448	+	IAPEY2_LTR	1	357	50	0	0	NA	NA
	34	5' LTR	chr1:8122534-8122863	+	IAPLTR3	1	326	37	3	12	NA	NA
	34		chr1:8122863-8122991	+	IAPLTR3-int	1	129	26	6	5	NA	NA
	34		chr1:8123180-8129842	+	IAPLTR3-int	130	6801	26	6	5	NA	NA
	34	3' LTR	chr1:8129842-8130170	+	IAPLTR3	1	325	34	3	12	NA	NA
	35	5' LTR	chr1:8156205-8156541	+	IAPLTR1a_Mm	1	337	18	3	0	0.92	0.88
	35		chr1:8156541-8162909	+	IAPEz-int	8	6481	19	21	4	0.79	0.67
	35	3' LTR	chr1:8162909-8163245	+	IAPLTR1a_Mm	1	337	18	3	0	0.87	0.81
	36	3' LTR (of truncated element)	chr1:8178345-8178680	-	IAPLTR2b	1	327	25	3	27	0.92	0.85
	36		chr1:8179540-8179963	-	IAP-d-int	822	1594	305	69	19	NA	NA
	38	solo LTR	chr1:8304468-8304769	+	IAPEY3_LTR	1	327	136	86	0	NA	0.74
	39	solo LTR	chr1:8384513-8384859	+	IAPLTR4	1	345	58	3	6	NA	NA
	40	solo LTR	chr1:8410687-8411149	+	IAPLTR2_Mm	1	475	133	67	39	0.78	0.66
	41	3' LTR	chr1:8658360-8658689	-	IAPLTR2a2_Mm	1	442	52	346	3	0.92	0.85
	41		chr1:8658691-8659466	-	IAPEz-int	5709	6479	60	13	18	NA	NA
	41		chr1:8659457-8659814	-	IAPEz-int	4001	4357	22	0	0	NA	NA
	41		chr1:8659812-8659868	-	IAPEz-int	2719	2774	89	0	0	NA	NA
	41		chr1:8659867-8662194	-	IAPEz-int	3	2345	42	30	19	0.85	0.62
	41	5' LTR	chr1:8662201-8662530	-	IAPLTR2a2_Mm	1	442	52	346	3	0.92	0.72
	42	5' LTR	chr1:8786683-8787019	+	IAPLTR2b	1	327	28	6	33	0.88	0.89
	42		chr1:8787020-8787221	+	IAPEz-int	9	195	123	40	109	0.81	0.91
	42		chr1:8787352-8787654	+	IAPEz-int	168	319	86	0	0	NA	NA
	42		chr1:8787628-8787708	+	IAPEz-int	253	332	100	0	0	NA	NA
	42		chr1:8787708-8789174	+	IAPEz-int	224	1700	72	41	33	NA	NA
	42		chr1:8789167-8790002	+	IAPEz-int	5651	6479	56	11	18	0.75	0.8
	42	3' LTR	chr1:8790004-8790340	+	IAPLTR2b	1	327	15	6	33	0.83	0.66
	43	solo LTR	chr1:9506467-9506817	-	IAPEY2_LTR	1	357	31	20	0	NA	NA
	44	solo LTR	chr1:9984354-9984822	-	IAPLTR2a2_Mm	1	444	52	13	64	0.91	0.95
	45		chr1:10468073-10468130	+	IAP-d-int	447	503	175	0	0	NA	NA
	46		chr1:10468115-10468354	+	IAP-d-int	4988	5255	113	121	0	NA	NA
	47		chr1:10468375-10469036	+	IAPEY3-int	7012	7680	117	15	3	NA	NA
	48	solo LTR	chr1:10610723-10611027	+	IAPEY3_LTR	1	332	174	92	0	0.96	0.9
	49	3' LTR	chr1:10729880-10730212	-	IAPLTR1a_Mm	1	332	24	0	0	0.94	0.98
	49		chr1:10730212-10736663	-	IAPEz-int	9	6481	24	9	6	0.74	0.67
	49	5' LTR	chr1:10736663-10736998	-	IAPLTR1a_Mm	1	335	24	0	0	0.89	0.87
	50	solo LTR	chr1:10981663-10982102	-	IAPLTR2_Mm	1	475	78	87	5	0.93	0.76
	51	solo LTR	chr1:10988737-10989139	+	IAPLTR2a	1	411	40	22	0	0.93	0.95
	52	3' LTR	chr1:11029572-11029902	-	IAPLTR2a2_Mm	1	442	49	345	6	0.93	0.91
	52		chr1:11029904-11030750	-	IAPEz-int	5630	6479	57	12	7	1	NA
	52		chr1:11030736-11031095	-	IAPEz-int	2719	3076	14	0	3	NA	NA
	52		chr1:11031094-11031907	-	IAPEz-int	1359	2345	37	214	0	NA	NA
	52		chr1:11031907-11032551	-	IAPEz-int	3	662	55	39	14	0.64	0.72
	52	5' LTR	chr1:11032551-11032881	-	IAPLTR2a2_Mm	1	442	49	345	6	0.9	0.8
	53	3' LTR	chr1:11367490-11367845	-	IAPLTR2a	1	411	48	158	0	0.91	0.88
	53		chr1:11367847-11368652	-	IAPEz-int	5653	6479	56	35	8	0.86	0.86
	53		chr1:11368647-11368990	-	IAPEz-int	1359	1700	67	0	3	NA	NA
	53		chr1:11368990-11369426	-	IAPEz-int	224	662	64	27	20	NA	NA
	53		chr1:11369426-11369808	-	IAPA_MM-int	2	332	128	5	139	0.95	0.66
	53	5' LTR	chr1:11369809-11370210	-	IAPLTR2a	1	411	47	25	0	0.92	0.73
	54		chr1:11480689-11480816	-	IAP-d-int	6401	6525	292	39	55	NA	NA
	55	3' LTR	chr1:11534907-11535200	-	IAPEY5_LTR	1	293	44	0	0	NA	NA
	55		chr1:11535202-11536160	-	IAPEY5_I-int	2605	3572	65	11	1	NA	NA
	55		chr1:11536160-11536384	-	IAP-d-int	5007	5255	116	112	0	NA	NA
	55		chr1:11536384-11536541	-	IAP-d-int	347	503	205	6	6	NA	NA
	55		chr1:11536535-11536622	-	IAP-d-int	93	177	118	0	23	NA	NA
	55		chr1:11536701-11537148	-	IAPEY5_I-int	1	446	27	16	18	NA	NA
	55	5' LTR	chr1:11537148-11537441	-	IAPEY5_LTR	1	293	41	0	0	NA	1
	56	solo LTR	chr1:11801445-11801749	+	IAPEY3_LTR	1	332	191	92	0	NA	NA
	57	3' LTR	chr1:11887115-11887466	-	IAPLTR1_Mm	1	367	8	46	0	0.92	0.88
	57		chr1:11887466-11888954	-	IAPEz-int	4997	6481	27	1	3	0.87	NA
	57		chr1:11888954-11890175	-	IAPEz-int	3525	4746	11	1	0	NA	NA
	57		chr1:11890175-11890298	-	IAPEY4_I-int	4801	4926	81	24	0	NA	NA
	57		chr1:11890295-11890560	-	IAPEz-int	2236	2497	123	4	15	NA	NA
	57		chr1:11890549-11890614	-	IAPEz-int	1357	1419	63	0	31	NA	NA
	57		chr1:11890614-11891326	-	IAPEz-int	8	660	80	32	14	0.89	0.67
	57	5' LTR	chr1:11891326-11891677	-	IAPLTR1_Mm	1	367	8	46	0	0.9	0.78
	58	3' LTR	chr1:11946646-11946974	-	IAPLTR2b	1	327	59	15	18	0.92	0.83
	58		chr1:11946976-11948789	-	IAPEz-int	4656	6479	53	9	3	0.76	0.88
	58		chr1:11948788-11949040	-	IAPEz-int	2244	2497	95	8	0	NA	NA
	58		chr1:11949035-11950284	-	IAPEz-int	211	1477	50	48	34	NA	NA
	58		chr1:11950284-11950401	-	IAPEz-int	168	285	68	8	0	NA	NA
	58		chr1:11950457-11950579	-	IAPEz-int	9	112	59	16	164	0.72	0.83
	58	5' LTR	chr1:11950580-11950908	-	IAPLTR2b	1	327	65	15	18	0.83	0.76
	59	solo LTR	chr1:11965176-11965731	-	IAPLTR2_Mm	1	475	40	0	144	0.92	0.92
	60	solo LTR	chr1:12313754-12314034	-	IAPEY3_LTR	14	315	168	79	0	NA	1
	61	solo LTR	chr1:12422241-12422535	+	IAPEY3C_LTR	1	304	20	34	0	NA	NA
	62	solo LTR	chr1:12653192-12653574	+	IAPLTR2a2_Mm	1	444	13	162	0	0.92	0.96
	63	solo LTR	chr1:13015313-13015640	+	IAPEY3_LTR	1	332	49	15	0	NA	NA
	64	solo LTR	chr1:13435414-13435771	-	IAPEY2_LTR	1	357	42	0	0	NA	NA
	65	5' LTR	chr1:13550457-13550859	+	IAPLTR2a	1	411	98	57	35	0.92	0.9
	65		chr1:13550860-13557337	+	IAPEz-int	9	6481	15	6	6	0.88	0.91
	65	3' LTR	chr1:13557337-13557739	+	IAPLTR2a	1	411	103	57	35	0.94	0.94
	66	solo LTR	chr1:13955977-13956309	+	IAPEY3_LTR	1	332	51	0	0	NA	NA
	67	5' LTR	chr1:13960712-13961044	+	IAPLTR2b	1	327	37	6	21	0.98	0.95
	67		chr1:13961045-13961247	+	IAPEz-int	9	195	127	30	104	0.98	0.67
	67		chr1:13961378-13961959	+	IAPEz-int	168	662	86	0	19	NA	NA
	67		chr1:13961959-13962301	+	IAPEz-int	1359	1700	88	3	3	NA	NA
	67		chr1:13962294-13963122	+	IAPEz-int	5651	6479	75	12	11	0.8	0.87
	67	3' LTR	chr1:13963124-13963451	+	IAPLTR2b	1	327	37	9	9	0.87	0.87
	68	solo LTR	chr1:13998574-13998912	+	IAPLTR1a_Mm	1	337	24	0	3	0.89	0.94
	69	solo LTR	chr1:14696873-14697170	+	IAP1-MM_LTR	1	292	28	10	27	NA	NA
	70	solo LTR	chr1:14831640-14832203	-	IAPLTR2_Mm	1	475	40	0	156	0.94	0.94
	71	solo LTR	chr1:15367570-15367899	+	IAPLTR2a2_Mm	1	442	46	346	3	0.86	0.95
	72	solo LTR	chr1:15760260-15760552	-	IAP1-MM_LTR	1	292	45	3	3	NA	NA
	73	solo LTR	chr1:16205517-16205856	-	IAPLTR1a_Mm	1	337	24	0	6	0.92	0.94
	74	solo LTR	chr1:16600354-16600688	+	IAPLTR2b	1	327	25	0	21	0.96	0.95
	75	solo LTR	chr1:16702087-16702603	-	IAPLTR2_Mm	1	475	34	12	91	0.94	0.95
	76	5' LTR	chr1:16738273-16738610	+	IAPLTR1a_Mm	1	337	21	0	0	0.87	0.81
	76		chr1:16738610-16744987	+	IAPEz-int	8	6481	17	17	2	0.82	0.7
	76	3' LTR	chr1:16744987-16745324	+	IAPLTR1a_Mm	1	337	24	0	0	0.89	0.87
	77	solo LTR	chr1:16762163-16762584	-	IAPLTR2a2_Mm	1	444	38	64	9	0.83	0.67
	78	solo LTR	chr1:16848136-16848488	-	IAPLTR1a_Mm	1	337	24	0	43	0.9	0.88
	79	solo LTR	chr1:16879783-16879849	-	IAPLTR2a2_Mm	1	66	30	0	0	NA	NA
	80	solo LTR	chr1:17124513-17124832	+	IAP1-MM_LTR	1	292	62	9	94	NA	NA
	81	solo LTR	chr1:17373963-17374255	-	IAPEY5_LTR	3	293	41	0	3	NA	NA
	82	3' LTR	chr1:17524389-17524923	-	IAPLTR2_Mm	1	475	34	6	116	0.92	0.87
	82		chr1:17524925-17525758	-	IAPEz-int	5651	6479	35	6	11	0.65	0.7
	82		chr1:17525751-17526094	-	IAPEz-int	1359	1700	64	0	3	NA	NA
	82		chr1:17526094-17526597	-	IAPEz-int	168	662	59	2	18	NA	NA
	82		chr1:17526650-17526819	-	IAPEz-int	9	195	95	112	6	0.81	0.59
	82	5' LTR	chr1:17526820-17527307	-	IAPLTR2_Mm	1	475	39	33	58	0.91	0.76
	83	solo LTR	chr1:17792969-17793463	-	IAPLTR2a2_Mm	1	444	111	20	122	0.92	0.68
	84	5' LTR	chr1:17956735-17957084	+	IAPLTR1a_Mm	1	326	105	3	69	0.83	0.79
	84		chr1:17957085-17963575	+	IAPEz-int	1	6481	12	1	3	0.85	0.85
	84	3' LTR	chr1:17963575-17963924	+	IAPLTR1a_Mm	1	326	111	3	69	0.9	0.95
	85	solo LTR	chr1:18047647-18048017	-	IAPEY2_LTR	1	357	56	0	35	NA	NA
	86		chr1:18093207-18099786	-	IAP-d-int	9	6542	73	9	16	NA	NA
	87	3' LTR	chr1:18252480-18252925	-	IAPLTR2a2_Mm	3	444	28	25	31	0.95	0.84
	87		chr1:18252929-18253685	-	IAPEz-int	5736	6479	32	3	19	NA	NA
	87		chr1:18253684-18253951	-	IAPEz-int	1359	1636	60	41	0	NA	NA
	87		chr1:18253951-18254517	-	IAPEz-int	168	662	63	22	16	NA	NA
	87		chr1:18254573-18254694	-	IAPEz-int	9	112	88	16	157	0.8	0.7
	87	5' LTR	chr1:18254695-18255142	-	IAPLTR2a2_Mm	1	444	23	25	31	0.82	0.69
	88	5' LTR	chr1:18516839-18517191	+	IAPLTR1a_Mm	1	337	21	0	43	0.94	0.86
	89		chr1:18517191-18519803	+	IAPEz-int	8	2670	34	47	28	0.84	0.75
	90		chr1:18519784-18520860	+	IAPEz-int	5403	6481	23	3	0	0.44	0.12
	91	3' LTR	chr1:18520860-18521212	+	IAPLTR1a_Mm	1	337	21	0	43	0.93	0.91
	92	3' LTR	chr1:19006380-19006654	-	IAP1-MM_LTR	1	292	44	66	0	NA	NA
	92		chr1:19006654-19007501	-	IAP1-MM_I-int	2907	3853	39	119	1	NA	NA
	92		chr1:19007500-19009121	-	IAP1-MM_I-int	831	2713	28	7	3	NA	NA
	92		chr1:19009176-19009459	-	IAP1-MM_I-int	1	278	47	7	25	NA	NA
	92	5' LTR	chr1:19009461-19009750	-	IAP1-MM_LTR	1	290	42	3	0	NA	NA
	93	solo LTR	chr1:19071090-19071208	-	IAPEY2_LTR	211	357	150	66	11	NA	NA
	94	5' LTR	chr1:19622355-19622727	+	IAPLTR1_Mm	1	367	22	0	13	0.92	0.9
	94		chr1:19622727-19629200	+	IAPEz-int	1	6481	25	13	5	0.9	0.88
	94	3' LTR	chr1:19629200-19629572	+	IAPLTR1_Mm	1	367	22	0	13	0.89	0.99
	95	solo LTR	chr1:19651500-19651808	+	IAPEY_LTR	53	405	106	85	20	NA	NA
	96	solo LTR	chr1:20055246-20055336	-	IAPEY2_LTR	269	357	80	11	22	NA	NA
	97	solo LTR	chr1:20055335-20055371	-	IAPLTR2a2_Mm	1	36	56	0	0	NA	NA
	98	solo LTR	chr1:21141543-21141866	-	IAPEY2_LTR	32	354	28	0	0	NA	NA
	99	5' LTR	chr1:21581626-21582103	+	IAPLTR2_Mm	1	475	146	36	40	0.84	0.87
	99		chr1:21582105-21582853	+	IAPEz-int	3	662	53	8	14	NA	0.7
	99		chr1:21582853-21582973	+	IAPEz-int	1359	1477	50	0	8	NA	NA
	99		chr1:21582968-21583220	+	IAPEz-int	2244	2497	107	8	0	NA	NA
	99		chr1:21583217-21583340	+	IAPEY4_I-int	4801	4926	73	24	0	NA	NA
	99		chr1:21583340-21583533	+	IAPEz-int	3525	3717	0	0	0	NA	NA
	99		chr1:21583532-21584567	+	IAPEz-int	5446	6481	10	1	0	0.88	0.77
	99	3' LTR	chr1:21584567-21585044	+	IAPLTR2_Mm	1	475	138	38	42	0.89	0.89
	100	3' LTR	chr1:21995253-21995603	-	IAPLTR1a_Mm	1	332	91	3	54	0.96	0.8
	100		chr1:21995603-22000000	-	IAPEz-int	2066	6481	10	4	0	NA	NA
	100		chr1:22000000-22002109	-	IAPEz-int	35	2065	29	14	51	0.8	0.63
	100	5' LTR	chr1:22002121-22002471	-	IAPLTR1a_Mm	1	332	91	3	54	0.88	0.87
	101	solo LTR	chr1:22080263-22080648	+	IAPLTR2a	1	411	44	68	0	0.88	0.9
	102	solo LTR	chr1:22088991-22089443	+	IAPLTR2a2_Mm	1	444	110	38	55	0.88	0.84
	103	solo LTR	chr1:22247613-22247973	+	IAPLTR2a2_Mm	1	444	33	233	0	0.81	0.74
	104	solo LTR	chr1:23107059-23107457	+	IAPLTR2a	1	411	25	33	0	0.94	0.95
	105	5' LTR	chr1:23301116-23301467	+	IAPLTR1_Mm	1	367	96	65	20	0.49	0.88
	106		chr1:23301467-23302730	+	IAPEz-int	8	1313	82	43	9	0.37	0.93
	107		chr1:23302729-23306003	+	IAPEz-int	3210	6479	23	1	2	NA	NA
	108	3' LTR	chr1:23306005-23306356	+	IAPLTR1_Mm	1	367	96	65	20	0.96	0.93
	109	solo LTR	chr1:23355895-23356215	-	IAPEY3_LTR	1	332	19	72	34	NA	NA
	110	solo LTR	chr1:23669827-23670128	-	IAPLTR2b	1	308	77	27	3	0.91	0.9
	111	3' LTR	chr1:23782322-23782706	-	IAPEY_LTR	1	385	47	3	0	0.96	0.91
	111		chr1:23782708-23785425	-	IAPEy-int	4804	7511	46	3	6	NA	NA
	111		chr1:23785425-23786104	-	IAPEy-int	1	1058	132	11	21	NA	0.61
	111	5' LTR	chr1:23786104-23786488	-	IAPEY_LTR	1	385	44	3	0	NA	0.88
	112	solo LTR	chr1:24068622-24068905	+	IAPLTR2_Mm	1	302	32	67	0	0.93	0.92
	113	5' LTR	chr1:24418971-24419291	+	IAPEY2_LTR	32	357	94	19	0	NA	NA
	113		chr1:24419291-24420340	+	IAPEY3-int	1	975	138	19	11	NA	NA
	113		chr1:24420331-24421058	+	IAPEy-int	6793	7513	119	12	21	NA	NA
	113	3' LTR	chr1:24421070-24421362	+	IAPEY2_LTR	60	357	113	20	0	NA	NA
	114	3' LTR	chr1:24804003-24804334	-	IAPEY_LTR	55	385	61	3	3	0.92	0.87
	114		chr1:24804334-24807055	-	IAPEy-int	4804	7513	46	3	7	NA	NA
	114		chr1:24807055-24808080	-	IAPEy-int	12	1058	100	33	12	0.92	0.83
	114	5' LTR	chr1:24808088-24808445	-	IAPEY_LTR	1	358	62	3	0	0.86	0.83
	115		chr1:25933978-25934273	+	IAP-d-int	738	1022	316	19	28	NA	NA
	116		chr1:25934369-25934426	+	IAP-d-int	447	503	175	0	0	NA	NA
	117		chr1:25934426-25934650	+	IAP-d-int	5007	5255	107	112	0	NA	NA
	118		chr1:25934650-25935332	+	IAPEY3-int	7046	7680	131	15	5	NA	NA
	119		chr1:25935740-25935919	+	IAPEY3-int	40	267	76	2	7	NA	NA
	120	solo LTR	chr1:26034122-26034458	-	IAPLTR4	1	333	60	0	9	NA	NA
	121	solo LTR	chr1:26232448-26232814	+	IAPLTR1_Mm	1	367	129	46	44	0.9	0.87
	122	3' LTR	chr1:26349184-26349521	-	IAPLTR1_Mm	1	367	12	95	6	0.94	0.97
	122		chr1:26349521-26352792	-	IAPEz-int	3210	6481	19	1	1	NA	NA
	122		chr1:26352791-26354036	-	IAPEz-int	8	1313	96	63	14	0.84	0.88
	122	5' LTR	chr1:26354036-26354373	-	IAPLTR1_Mm	1	367	15	95	6	0.93	0.99
	123	5' LTR	chr1:26414004-26414340	+	IAPLTR1a_Mm	1	337	24	3	0	0.93	0.86
	123		chr1:26414356-26420745	+	IAPEz-int	41	6481	20	12	4	0.83	0.79
	123	3' LTR	chr1:26420745-26421082	+	IAPLTR1a_Mm	1	337	24	0	0	0.9	0.86
	124	3' LTR	chr1:26470363-26470716	-	IAPLTR1a_Mm	1	337	36	0	45	0.93	0.82
	124		chr1:26470716-26471527	-	IAPEz-int	5674	6481	35	2	6	0.81	NA
	124		chr1:26471505-26475872	-	IAPEz-int	8	4415	24	18	9	0.91	0.81
	124	5' LTR	chr1:26475872-26476225	-	IAPLTR1a_Mm	1	337	36	0	45	0.92	0.77
	125	solo LTR	chr1:26486656-26486962	+	IAPEY3_LTR	1	332	134	85	0	NA	NA
	126	solo LTR	chr1:26548305-26548659	+	IAPEY2_LTR	1	354	51	0	0	NA	NA
	127	solo LTR	chr1:26615530-26615858	+	IAPLTR2b	1	327	28	0	3	0.93	0.85
	128	5' LTR (of truncated element)	chr1:27136513-27136912	+	IAPLTR2a2_Mm	1	444	25	113	0	0.83	0.75
	128		chr1:27136914-27136968	+	IAPEz-int	3	56	74	0	0	0.84	0.5
	128		chr1:27136971-27137699	+	IAPEz-int	15	662	81	5	45	0.81	0.7
	128		chr1:27137699-27137977	+	IAPEz-int	1359	1636	86	0	0	NA	NA
	128		chr1:27137976-27138719	+	IAPEz-int	5736	6478	41	12	12	NA	NA
	129	5' LTR	chr1:27180136-27180503	+	IAPLTR1_Mm	1	367	14	0	0	0.92	0.86
	129		chr1:27180503-27186893	+	IAPEz-int	8	6481	27	15	1	0.83	0.73
	129	3' LTR	chr1:27186893-27187260	+	IAPLTR1_Mm	1	367	14	0	0	0.95	0.85
	130	5' LTR (of truncated element)	chr1:27281272-27281595	+	IAPEY2_LTR	32	354	56	0	0	NA	NA
	130		chr1:27281602-27282844	+	IAPEY3-int	3	1590	173	15	30	NA	NA
	131	solo LTR	chr1:27307608-27308047	+	IAPLTR2_Mm	1	475	99	118	36	0.9	0.72
	132	solo LTR	chr1:27366979-27367415	-	IAPLTR2_Mm	1	455	36	76	9	0.93	0.84
	133	solo LTR	chr1:27397181-27397632	-	IAPLTR2a2_Mm	1	436	136	20	53	0.67	NA
	134	solo LTR	chr1:27442960-27443340	-	IAPEY_LTR	1	382	66	5	0	NA	0.83
	135	solo LTR	chr1:27503491-27503943	-	IAPLTR2a2_Mm	1	444	162	24	42	NA	NA
	136	solo LTR	chr1:27557012-27557316	-	IAPEY3C_LTR	1	304	36	0	0	NA	NA
	137	solo LTR	chr1:27676555-27676968	+	IAPLTR2a2_Mm	1	444	46	80	5	0.96	0.86
	138	solo LTR	chr1:27803781-27804113	-	IAPEY3_LTR	1	332	72	0	0	NA	NA
	139	solo LTR	chr1:27942333-27942717	-	IAPEY_LTR	1	385	52	3	0	0.71	0.15
	140	3' LTR	chr1:28170963-28171329	-	IAPEY2_LTR	1	357	113	8	33	0.77	0.91
	140		chr1:28171331-28172107	-	IAPEy-int	6735	7510	101	8	8	NA	NA
	140		chr1:28172096-28172552	-	IAPEy-int	5761	6215	81	0	2	NA	NA
	140		chr1:28172543-28172989	-	IAPEy-int	5204	5642	102	0	16	NA	NA
	140		chr1:28173239-28173345	-	IAPEy-int	4567	4670	71	47	66	NA	NA
	140		chr1:28174372-28174735	-	IAPEY3-int	409	952	123	70	31	NA	NA
	140		chr1:28175145-28175562	-	IAPEY3-int	1	454	171	29	18	NA	0.75
	140	5' LTR	chr1:28175562-28175799	-	IAPEY2_LTR	103	355	146	13	9	NA	0.72
	141	solo LTR	chr1:28384913-28385217	-	IAPLTR2b	1	307	70	26	16	0.93	0.91
	142	3' LTR	chr1:28456134-28456587	-	IAPLTR2_Mm	1	475	20	53	4	0.87	0.85
	142		chr1:28456589-28457419	-	IAPEz-int	5653	6479	41	2	6	0.48	0.54
	142		chr1:28457414-28457756	-	IAPEz-int	1359	1700	59	3	3	NA	NA
	142		chr1:28457756-28458322	-	IAPEz-int	168	662	56	22	16	1	NA
	142		chr1:28458369-28458484	-	IAPEz-int	145	258	88	0	9	0.86	0.46
	142		chr1:28458529-28458658	-	IAPEz-int	9	123	142	16	124	0.92	0.88
	142	5' LTR	chr1:28458659-28459142	-	IAPLTR2_Mm	1	475	21	14	31	0.89	0.83
	143	5' LTR	chr1:28889025-28889432	+	IAPLTR2a2_Mm	1	433	47	66	2	0.92	0.77
	143		chr1:28889435-28890338	+	IAPEz-int	2	662	76	3	39	0.88	0.7
	143		chr1:28890338-28890616	+	IAPEz-int	1359	1636	72	0	0	NA	NA
	143		chr1:28890615-28891362	+	IAPEz-int	5736	6481	43	11	12	NA	NA
	143	3' LTR	chr1:28891362-28891776	+	IAPLTR2a2_Mm	1	441	39	65	0	0.9	0.91
	144	solo LTR	chr1:29082693-29083074	+	IAPEY_LTR	1	385	47	11	0	NA	NA
	145	solo LTR	chr1:29218292-29218577	+	IAPEY5_LTR	1	293	39	28	0	NA	NA
	146	solo LTR	chr1:29570996-29571328	-	IAPEY3_LTR	1	332	57	0	0	NA	NA
	147	5' LTR	chr1:29654687-29655023	+	IAPLTR2b	1	327	40	3	30	0.92	0.84
	147		chr1:29655024-29657604	+	IAPEz-int	9	2564	61	69	78	0.88	0.86
	147		chr1:29657594-29658684	+	IAPEz-int	5386	6479	65	8	5	0.83	0.73
	147	3' LTR	chr1:29658686-29659022	+	IAPLTR2b	1	327	37	3	30	0.85	0.79
	148	solo LTR	chr1:29791236-29791593	-	IAPEY2_LTR	1	357	62	0	0	NA	NA
	149	3' LTR	chr1:29908215-29908294	-	IAPEY2_LTR	280	357	48	3	8	NA	NA
	149	5' LTR	chr1:29908875-29909154	-	IAPEY2_LTR	1	279	48	3	8	NA	NA
	150	3' LTR	chr1:29942739-29943075	-	IAPLTR1a_Mm	1	337	21	3	0	0.88	0.87
	150		chr1:29943075-29946307	-	IAPEz-int	3244	6481	9	2	0	0.8	0.61
	150		chr1:29946299-29948988	-	IAPEz-int	8	2751	48	34	13	0.78	0.8
	150	5' LTR	chr1:29948988-29949324	-	IAPLTR1a_Mm	1	337	21	3	0	0.88	0.87
	151	solo LTR	chr1:29985439-29985741	-	IAPEY3_LTR	1	327	156	83	0	NA	NA
	152	solo LTR	chr1:30274496-30274820	+	IAPEY2_LTR	1	335	45	33	0	NA	0.43
	153	solo LTR	chr1:30667836-30668252	+	IAPLTR2a2_Mm	1	444	10	75	7	0.88	0.85
	154	3' LTR	chr1:30687725-30688128	-	IAPLTR2_Mm	1	475	30	179	0	0.92	0.87
	154		chr1:30688130-30688879	-	IAPEz-int	5736	6479	67	12	19	0.94	0.83
	154		chr1:30688878-30689156	-	IAPEz-int	1359	1636	68	0	0	NA	NA
	154		chr1:30689156-30689734	-	IAPEz-int	168	662	70	1	16	NA	NA
	154		chr1:30689787-30689985	-	IAPEz-int	9	195	132	25	81	0.87	0.79
	154	5' LTR	chr1:30689986-30690389	-	IAPLTR2_Mm	1	475	35	179	0	0.74	0.74
	155	solo LTR	chr1:30705746-30706165	-	IAPLTR2a2_Mm	1	444	17	69	9	0.95	0.95
	156	solo LTR	chr1:30913842-30914253	+	IAPLTR2a	1	411	98	36	36	0.95	0.78
	157	5' LTR	chr1:31005097-31005506	+	IAPLTR2a2_Mm	1	444	25	95	10	0.9	0.76
	157		chr1:31005507-31006247	+	IAPEz-int	2	662	85	5	42	0.84	0.78
	157		chr1:31006247-31006525	+	IAPEz-int	1359	1636	72	0	0	NA	NA
	157		chr1:31006524-31007274	+	IAPEz-int	5736	6479	34	11	19	NA	NA
	157	3' LTR	chr1:31007276-31007703	+	IAPLTR2a2_Mm	1	444	42	40	0	0.95	0.91
	158	solo LTR	chr1:31127771-31128167	+	IAPLTR2a	1	411	28	38	0	0.96	0.98
	159	solo LTR	chr1:31436620-31436965	+	IAPLTR4	1	345	58	3	3	NA	NA
	160	5' LTR	chr1:31470037-31470471	+	IAPLTR2_Mm	1	475	71	94	0	0.85	0.8
	160		chr1:31470472-31471229	+	IAPEz-int	2	662	70	42	98	0.69	0.81
	160		chr1:31471229-31471348	+	IAPEz-int	1359	1477	50	0	0	NA	NA
	160		chr1:31471327-31471609	+	IAPEz-int	2244	2531	101	9	2	NA	NA
	160		chr1:31471613-31473416	+	IAPEz-int	4678	6479	57	5	6	NA	NA
	160	3' LTR	chr1:31473418-31473852	+	IAPLTR2_Mm	1	475	74	94	0	0.91	0.43
	161	solo LTR	chr1:31726420-31726737	-	IAPLTR2b	1	325	76	31	6	0.91	0.89
	162	3' LTR	chr1:31730541-31730925	-	IAPEY_LTR	1	385	36	3	0	0.97	0.82
	162		chr1:31730925-31733629	-	IAPEy-int	4804	7513	48	7	4	NA	NA
	162		chr1:31733629-31734295	-	IAPEy-int	12	1058	132	11	21	0.97	0.46
	162	5' LTR	chr1:31734300-31734680	-	IAPEY_LTR	1	381	37	3	0	0.99	0.54
	163	solo LTR	chr1:32017522-32017825	+	IAPEY3C_LTR	1	304	30	3	0	NA	NA
	164	3' LTR	chr1:32588242-32588608	-	IAPLTR2a2_Mm	2	444	19	210	0	0.84	0.9
	164	5' LTR	chr1:32588654-32589054	-	IAPLTR2a2_Mm	1	444	42	110	0	0.87	0.93
	165	solo LTR	chr1:32794453-32794904	-	IAPLTR2_Mm	1	475	89	78	24	0.83	0.91
	166	solo LTR	chr1:33826286-33826659	+	IAPEY_LTR	1	385	54	32	0	0.92	0.4
	167	5' LTR	chr1:34347456-34347809	+	IAPLTR1_Mm	1	367	17	42	3	0.95	0.88
	167		chr1:34347809-34350311	+	IAPEz-int	8	2562	26	32	11	0.89	0.75
	167		chr1:34350303-34351016	+	IAPEz-int	5773	6481	25	3	8	0.9	NA
	167	3' LTR	chr1:34351016-34351369	+	IAPLTR1_Mm	1	367	17	42	3	0.94	0.9
	168	5' LTR	chr1:34915079-34915405	+	IAPLTR1a_Mm	1	326	12	0	0	0.93	0.91
	168		chr1:34915406-34916054	+	IAPEz-int	1	662	60	65	43	0.87	0.8
	168		chr1:34916054-34916117	+	IAPEz-int	1359	1419	66	0	32	NA	NA
	168		chr1:34916106-34916368	+	IAPEz-int	2236	2497	115	4	4	NA	NA
	168		chr1:34916365-34916488	+	IAPEY4_I-int	4801	4926	73	24	0	NA	NA
	168		chr1:34916490-34918843	+	IAPEz-int	4123	6481	9	2	0	NA	NA
	168	3' LTR	chr1:34918843-34919179	+	IAPLTR1a_Mm	1	337	12	3	0	0.93	0.94
	169	solo LTR	chr1:35012057-35012483	+	IAPLTR2a2_Mm	1	444	31	56	14	0.9	0.92
	170	solo LTR	chr1:35124465-35124803	-	IAPLTR1a_Mm	1	337	33	0	3	0.9	0.94
	171	solo LTR	chr1:35175270-35175519	+	IAPEY2_LTR	60	294	89	18	5	NA	NA
	172	5' LTR	chr1:35788504-35788856	+	IAPLTR1a_Mm	1	337	24	0	43	0.92	0.94
	172		chr1:35788856-35795229	+	IAPEz-int	8	6481	17	17	1	0.88	0.77
	172	3' LTR	chr1:35795229-35795581	+	IAPLTR1a_Mm	1	337	24	0	43	0.91	0.93
	173	solo LTR	chr1:36049601-36049917	+	IAPLTR2b	1	325	77	48	19	0.94	0.97
	174		chr1:36113345-36113401	+	IAPEY4_I-int	6607	6665	161	54	0	NA	NA
	175	solo LTR	chr1:37181219-37181549	-	IAPEY2_LTR	1	357	88	82	0	NA	NA
	176	solo LTR	chr1:37209135-37209537	+	IAPLTR2a	1	411	30	22	0	0.93	0.92
	177	3' LTR	chr1:37278805-37279165	-	IAPLTR1a_Mm	1	335	108	3	72	0.96	0.92
	177		chr1:37279181-37282093	-	IAPEz-int	3525	6465	16	10	0	0.97	0.89
	177		chr1:37282093-37282216	-	IAPEY4_I-int	4801	4926	73	24	0	NA	NA
	177		chr1:37282213-37282475	-	IAPEz-int	2236	2497	119	4	4	NA	NA
	177		chr1:37282464-37282527	-	IAPEz-int	1359	1419	66	0	32	NA	NA
	177		chr1:37282527-37283104	-	IAPEz-int	168	662	79	5	17	NA	0.15
	177		chr1:37283160-37283272	-	IAPEz-int	6	112	122	80	125	0.86	0.9
	177	5' LTR	chr1:37283272-37283629	-	IAPLTR1a_Mm	1	332	103	3	73	0.92	0.89
	178	5' LTR	chr1:37773884-37774218	+	IAPLTR1a_Mm	1	335	30	3	0	0.93	0.86
	178		chr1:37774218-37774881	+	IAPEz-int	6	662	61	6	15	0.87	0.86
	178		chr1:37774881-37774944	+	IAPEz-int	1359	1419	66	0	32	NA	NA
	178		chr1:37774933-37775195	+	IAPEz-int	2236	2497	111	4	4	NA	NA
	178		chr1:37775192-37775315	+	IAPEY4_I-int	4801	4926	65	24	0	NA	NA
	178		chr1:37775315-37778271	+	IAPEz-int	3525	6481	13	2	2	0.85	0.89
	178	3' LTR	chr1:37778271-37778597	+	IAPLTR1a_Mm	1	326	25	0	0	0.86	0.87
	179	solo LTR	chr1:38225735-38226069	-	IAPLTR2b	1	327	25	9	30	0.95	0.92
	180	5' LTR	chr1:38704799-38705206	+	IAPLTR1_Mm	1	367	14	5	103	0.99	0.82
	180		chr1:38705206-38706447	+	IAPEz-int	8	1313	79	75	23	NA	NA
	180		chr1:38706446-38706966	+	IAPEz-int	3210	3729	4	0	0	NA	NA
	180		chr1:38706952-38708605	+	IAPEz-int	4827	6481	25	2	1	NA	NA
	180	3' LTR	chr1:38708605-38709012	+	IAPLTR1_Mm	1	367	14	5	103	0.94	0.95
	181	solo LTR	chr1:38746603-38746940	+	IAPEY2_LTR	1	357	27	62	3	NA	0.96
	182	solo LTR	chr1:39654993-39655298	-	IAPLTR2b	1	307	67	30	23	0.83	0.95
	183	solo LTR	chr1:40211508-40211810	-	IAPLTR2b	1	308	70	23	3	0.92	0.55
	184	5' LTR	chr1:40697998-40698339	+	IAPLTR2a2_Mm	1	442	56	299	3	0.98	0.84
	184		chr1:40698339-40701259	+	IAPEz-int	3	3076	42	78	26	0.89	0.69
	184		chr1:40701245-40702106	+	IAPEz-int	5630	6479	42	3	16	0.75	0.59
	184	3' LTR	chr1:40702108-40702449	+	IAPLTR2a2_Mm	1	442	56	299	3	0.94	0.92
	185	5' LTR	chr1:41088133-41088634	+	IAPLTR2_Mm	1	475	49	16	68	0.89	0.73
	185		chr1:41088635-41088778	+	IAPEz-int	9	123	139	0	196	0.87	0.71
	185		chr1:41088901-41089554	+	IAPEz-int	168	662	82	20	39	NA	NA
	185		chr1:41089554-41089897	+	IAPEz-int	1359	1700	64	0	3	NA	NA
	185		chr1:41089892-41090715	+	IAPEz-int	5653	6479	62	11	6	0.91	0.93
	185	3' LTR	chr1:41090717-41091187	+	IAPLTR2_Mm	1	475	53	83	72	0.8	0.91
	186	solo LTR	chr1:41319730-41320137	-	IAPLTR2_Mm	1	475	32	174	7	0.85	0.91
	187	solo LTR	chr1:41370226-41370550	-	IAPLTR2b	1	307	78	3	56	0.95	0.92
	188	solo LTR	chr1:41492900-41493330	-	IAPLTR2a2_Mm	1	444	28	47	14	0.92	0.93
	189	solo LTR	chr1:42164169-42164482	-	IAPLTR2b	1	298	40	0	48	0.89	0.98
	190	solo LTR	chr1:43513242-43513717	-	IAPLTR2_Mm	1	475	78	86	86	0.92	0.94
	191	solo LTR	chr1:43618578-43618915	+	IAPLTR1a_Mm	1	337	24	0	0	0.95	0.93
	192	solo LTR	chr1:43681619-43681920	+	IAPEY3_LTR	1	327	106	86	0	0.97	0.82
	193	solo LTR	chr1:44027198-44027430	+	IAPEY2_LTR	32	263	39	0	0	NA	NA
	194	5' LTR	chr1:44290704-44291148	+	IAPLTR2_Mm	1	475	94	92	22	0.95	0.59
	194		chr1:44291149-44291349	+	IAPEz-int	9	195	70	10	75	0.92	0.73
	194		chr1:44291402-44291903	+	IAPEz-int	168	662	51	6	18	NA	NA
	194		chr1:44291903-44291956	+	IAPEz-int	1359	1411	38	0	0	NA	NA
	194		chr1:44291955-44292217	+	IAPEz-int	2236	2497	119	4	4	NA	NA
	194		chr1:44292214-44292337	+	IAPEY4_I-int	4801	4926	73	24	0	NA	NA
	194		chr1:44292337-44295287	+	IAPEz-int	3525	6481	17	2	0	0.93	0.7
	194	3' LTR	chr1:44295287-44295755	+	IAPLTR2_Mm	1	475	102	70	56	0.95	0.85
	195	solo LTR	chr1:44315873-44316205	+	IAPEY3_LTR	1	332	27	0	0	NA	NA
	196	5' LTR	chr1:44360193-44360677	+	IAPLTR2a2_Mm	1	444	41	8	91	0.75	0.86
	196		chr1:44360679-44360752	+	IAPEz-int	3	81	151	82	0	0.92	0.63
	196		chr1:44360751-44360852	+	IAPEz-int	22	123	67	129	119	0.87	0.74
	196		chr1:44360978-44361556	+	IAPEz-int	168	662	64	4	16	NA	NA
	196		chr1:44361556-44361834	+	IAPEz-int	1359	1636	75	0	0	NA	NA
	196		chr1:44361833-44362599	+	IAPEz-int	5736	6481	47	3	29	0.83	0.55
	196	3' LTR	chr1:44362599-44363083	+	IAPLTR2a2_Mm	1	444	43	8	91	0.95	0.76
	197	5' LTR (of truncated element)	chr1:44438793-44439192	+	IAPLTR2a	1	411	35	30	0	0.97	0.96
	197		chr1:44439193-44439294	+	IAPEz-int	9	110	200	20	10	0.82	0.86
	198	5' LTR	chr1:45238620-45239000	+	IAPLTR2a2_Mm	1	360	51	16	68	NA	0.82
	198	3' LTR	chr1:45239052-45239266	+	IAPLTR2a2_Mm	215	428	59	47	47	0.65	NA
	199	solo LTR	chr1:45297880-45298184	+	IAPEY5_LTR	1	302	73	33	3	NA	NA
	200		chr1:45612122-45612170	-	IAPEz-int	1359	1406	0	0	0	NA	NA
	200		chr1:45612170-45612673	-	IAPEz-int	168	662	59	2	18	NA	NA
	200		chr1:45612728-45612899	-	IAPEz-int	22	193	75	76	70	0.93	0.85
	200		chr1:45612904-45612976	-	IAPEz-int	3	73	149	56	69	0.97	0.91
	200	5' LTR (of truncated element)	chr1:45612978-45613424	-	IAPLTR2a2_Mm	1	444	44	29	34	0.93	0.92
	201		chr1:45726208-45726363	+	IAPEY3-int	3264	3419	316	7	0	NA	NA
	202	5' LTR	chr1:45734075-45734426	+	IAPLTR1_Mm	1	367	96	65	20	0.89	0.93
	202		chr1:45734426-45735732	+	IAPEz-int	8	1313	75	49	49	0.92	0.81
	202		chr1:45735731-45738997	+	IAPEz-int	3210	6478	20	1	0	NA	0.57
	202	3' LTR	chr1:45739001-45739352	+	IAPLTR1_Mm	1	367	90	65	20	0.96	0.94
	203	solo LTR	chr1:46180881-46181236	+	IAPLTR1_Mm	1	367	89	53	20	0.9	0.89
	204	solo LTR	chr1:47194112-47194503	-	IAPLTR2a	1	411	18	56	5	0.88	0.94
	205	3' LTR	chr1:47223460-47223789	-	IAPLTR2a2_Mm	1	442	49	346	3	0.92	0.68
	205		chr1:47223791-47224566	-	IAPEz-int	5709	6479	64	13	18	NA	NA
	205		chr1:47224557-47224914	-	IAPEz-int	4001	4357	20	0	0	NA	NA
	205		chr1:47224912-47227628	-	IAPEz-int	3	2774	55	40	19	0.83	0.69
	205	5' LTR	chr1:47227628-47227957	-	IAPLTR2a2_Mm	1	442	43	346	3	0.94	0.75
	206	solo LTR	chr1:47456401-47456785	+	IAPEY_LTR	1	385	42	3	0	0.93	0.81
	207	5' LTR	chr1:47786668-47787120	+	IAPLTR2_Mm	1	475	68	75	24	0.9	0.9
	207		chr1:47787122-47787517	+	IAPEz-int	3	269	132	66	21	0.86	0.8
	207		chr1:47787566-47788431	+	IAPEz-int	170	995	82	89	55	NA	NA
	207		chr1:47788493-47788733	+	IAPEY3-int	2258	2497	88	0	0	NA	NA
	207		chr1:47788732-47790534	+	IAPEz-int	4656	6481	74	19	6	0.72	0.74
	207	3' LTR	chr1:47790534-47790986	+	IAPLTR2_Mm	1	475	52	77	26	0.92	0.8
	208	solo LTR	chr1:47842162-47842478	-	IAPLTR2b	1	327	25	35	0	0.88	0.99
	209	3' LTR	chr1:47955819-47956207	-	IAPLTR2a2_Mm	1	444	28	144	0	0.62	0.95
	209		chr1:47956209-47956955	-	IAPEz-int	5736	6479	49	4	7	NA	NA
	209		chr1:47956954-47957232	-	IAPEz-int	1359	1636	83	0	0	NA	NA
	209		chr1:47957232-47957888	-	IAPEz-int	94	662	71	4	21	0.59	0.5
	209		chr1:47957936-47958065	-	IAPEz-int	9	123	133	16	124	0.81	0.79
	209	5' LTR	chr1:47958066-47958454	-	IAPLTR2a2_Mm	1	444	28	144	0	0.83	0.76
	210	5' LTR	chr1:47969128-47969536	+	IAPLTR2a	1	411	42	20	12	0.81	0.7
	210		chr1:47969537-47969813	+	IAPEz-int	2	255	153	18	98	0.83	0.85
	210		chr1:47969866-47970431	+	IAPEz-int	168	662	65	20	16	0.04	0.3
	210		chr1:47970431-47970774	+	IAPEz-int	1359	1700	67	0	3	NA	NA
	210		chr1:47970769-47971601	+	IAPEz-int	5653	6481	38	7	11	0.82	0.7
	210	3' LTR	chr1:47971601-47972009	+	IAPLTR2a	1	411	40	20	12	0.93	0.77
	211	5' LTR	chr1:48089000-48089474	+	IAPLTR1_Mm	1	367	16	4	230	0.92	0.93
	211		chr1:48089474-48090667	+	IAPEz-int	8	1313	94	111	16	0.89	0.89
	211		chr1:48090666-48093934	+	IAPEz-int	3210	6479	22	1	1	0.87	NA
	211	3' LTR	chr1:48093936-48094289	+	IAPLTR1_Mm	1	367	23	42	3	0.94	0.92
	212		chr1:48323898-48324191	+	IAPEy-int	19	310	123	0	3	NA	NA
	212		chr1:48324584-48325211	+	IAPEy-int	433	1058	128	13	14	NA	NA
	212		chr1:48325211-48327920	+	IAPEy-int	4804	7513	69	5	4	NA	NA
	212	3' LTR (of truncated element)	chr1:48327920-48328247	+	IAPEY_LTR	55	385	58	12	0	0.91	0.72
	213	solo LTR	chr1:48333028-48333386	-	IAPEY_LTR	1	385	59	75	0	0.97	0.9
	214	3' LTR	chr1:48354350-48354686	-	IAPLTR1a_Mm	1	337	27	3	0	0.65	0.71
	214		chr1:48354686-48356272	-	IAPEz-int	4895	6481	21	12	6	0.89	0.93
	214		chr1:48358133-48362975	-	IAPEz-int	8	4894	21	12	6	0.72	0.73
	214	5' LTR	chr1:48362975-48363311	-	IAPLTR1a_Mm	1	337	24	3	0	0.86	0.86
	215	3' LTR	chr1:48670986-48671210	-	IAPLTR2a2_Mm	217	444	32	36	18	0.9	0.8
	37	3' LTR	chr1:48671310-48671668	-	IAPLTR2a2_Mm	1	360	40	28	22	0.45	0.28
	37		chr1:48671668-48672417	-	IAPEz-int	5736	6481	38	3	7	NA	NA
	37		chr1:48672416-48672694	-	IAPEz-int	1359	1636	68	0	0	NA	NA
	37		chr1:48672694-48673142	-	IAPEz-int	224	662	55	0	19	NA	NA
	37		chr1:48673142-48673556	-	IAPA_MM-int	3	332	142	36	79	0.76	0.62
	37	5' LTR	chr1:48673558-48673782	-	IAPLTR2a2_Mm	217	444	36	36	18	0.8	0.75
	215	5' LTR	chr1:48673882-48674230	-	IAPLTR2a2_Mm	11	360	38	29	23	0.9	0.61
	216	solo LTR	chr1:48684314-48684612	+	IAP1-MM_LTR	1	292	45	3	24	NA	NA
	217	3' LTR	chr1:48737804-48738188	-	IAPEY_LTR	1	385	39	3	0	NA	0.78
	217		chr1:48738188-48740907	-	IAPEy-int	4804	7513	47	3	6	NA	NA
	217		chr1:48740907-48741586	-	IAPEy-int	1	1058	127	12	21	0.99	0.63
	217	5' LTR	chr1:48741586-48741970	-	IAPEY_LTR	1	385	47	3	0	0.94	0.75
	218	3' LTR	chr1:48802076-48802212	-	IAPLTR1a_Mm	1	137	29	7	0	0.87	0.87
	218		chr1:48802212-48803591	-	IAPEz-int	5070	6481	28	9	6	0.61	0.7
	218	5' LTR	chr1:48803593-48803731	-	IAPLTR1a_Mm	1	138	36	7	7	0.81	0.84
	219	solo LTR	chr1:48964163-48964487	-	IAPEY_LTR	55	385	95	43	22	NA	NA
	220		chr1:49417751-49418428	-	IAPEY3-int	6995	7679	151	15	3	NA	NA
	221		chr1:49418432-49418656	-	IAP-d-int	5007	5255	125	112	0	NA	NA
	222		chr1:49418656-49418713	-	IAP-d-int	447	503	140	0	0	NA	NA
	223	solo LTR	chr1:49474526-49474904	-	IAPEY_LTR	1	385	85	21	3	NA	0.83
	224	3' LTR	chr1:49721154-49721514	-	IAPEY2_LTR	1	353	117	28	47	NA	1
	224		chr1:49721514-49727308	-	IAPEy-int	1702	7513	87	8	5	NA	NA
	224		chr1:49727305-49727348	-	IAPEy-int	213	255	116	0	0	NA	NA
	224		chr1:49727356-49727640	-	IAPEy-int	1	281	160	0	11	0.85	0.7
	224	5' LTR	chr1:49727646-49728007	-	IAPEY2_LTR	1	353	106	14	36	0.91	0.83
	225	solo LTR	chr1:49762392-49762814	-	IAPLTR2_Mm	1	475	22	147	21	0.95	0.86
	226	5' LTR	chr1:49829663-49830004	+	IAPEY2_LTR	55	385	99	26	56	NA	NA
	226		chr1:49830004-49830425	+	IAPEy-int	1	432	169	57	31	NA	NA
	226		chr1:49830853-49831241	+	IAPEy-int	409	952	153	42	24	NA	NA
	226		chr1:49832270-49832376	+	IAPEy-int	4567	4670	61	47	66	NA	NA
	226		chr1:49832632-49833079	+	IAPEy-int	5203	5642	96	0	16	NA	NA
	226		chr1:49833070-49833523	+	IAPEy-int	5761	6214	87	9	7	NA	NA
	226		chr1:49833513-49834296	+	IAPEy-int	6735	7513	111	3	8	NA	NA
	226	3' LTR	chr1:49834296-49834643	+	IAPEY2_LTR	1	354	121	23	3	0.75	0.87
	227	solo LTR	chr1:49844656-49844975	-	IAPEY2_LTR	20	357	131	75	16	NA	NA
	228	solo LTR	chr1:49913569-49913934	+	IAPEY2_LTR	1	357	114	14	36	0.83	0.55
	229	3' LTR	chr1:50021685-50021791	-	IAP1-MM_LTR	192	292	150	9	57	NA	NA
	229		chr1:50022119-50022307	-	IAP1-MM_LTR	1	189	108	21	16	NA	NA
	229		chr1:50022310-50025232	-	IAP1-MM_I-int	511	3849	50	67	13	NA	NA
	229		chr1:50025280-50025858	-	IAP1-MM_I-int	1	512	118	52	166	NA	NA
	229	5' LTR	chr1:50025864-50026153	-	IAP1-MM_LTR	1	286	106	14	24	NA	NA
	230	5' LTR	chr1:50159465-50159907	+	IAPLTR2a2_Mm	1	444	53	27	23	0.95	0.86
	230		chr1:50159909-50159982	+	IAPEz-int	3	81	110	82	0	0.79	0.95
	230		chr1:50159966-50160269	+	IAPEz-int	11	261	155	39	58	0.7	0.86
	230		chr1:50160275-50160526	+	IAPA_MM-int	109	332	107	0	108	0.95	0.57
	230		chr1:50160526-50160962	+	IAPEz-int	224	662	57	27	20	NA	NA
	230		chr1:50160962-50161305	+	IAPEz-int	1359	1700	73	0	3	NA	NA
	230		chr1:50161298-50162140	+	IAPEz-int	5651	6481	42	4	17	NA	NA
	230	3' LTR	chr1:50162140-50162582	+	IAPLTR2a2_Mm	1	444	53	27	23	0.84	0.62
	231	solo LTR	chr1:50568377-50568671	-	IAP1-MM_LTR	1	292	28	3	10	NA	NA
	232	5' LTR	chr1:50812253-50812545	+	IAP1-MM_LTR	1	292	45	14	14	NA	NA
	232		chr1:50812545-50812786	+	IAP1-MM_I-int	1	278	70	153	0	NA	NA
	232		chr1:50812841-50814589	+	IAP1-MM_I-int	831	2849	37	13	3	NA	NA
	232		chr1:50815155-50816145	+	IAP1-MM_I-int	2850	3852	40	14	3	NA	NA
	232	3' LTR	chr1:50816145-50816436	+	IAP1-MM_LTR	1	292	76	3	0	NA	NA
	233	solo LTR	chr1:51023035-51023379	-	IAPEY2_LTR	1	354	111	29	0	NA	0.81
	234	solo LTR	chr1:51384911-51385540	+	IAPLTR2_Mm	1	475	25	6	251	0.9	0.93
	235	solo LTR	chr1:52381371-52381604	+	IAPLTR2b	88	357	44	44	1	0.95	0.89
	236	5' LTR	chr1:52589865-52590327	+	IAPLTR2_Mm	1	467	133	65	54	0.9	0.86
	236		chr1:52590328-52590996	+	IAPEz-int	1	662	56	6	15	0.84	0.84
	236		chr1:52590996-52591059	+	IAPEz-int	1359	1419	66	0	32	NA	NA
	236		chr1:52591048-52591310	+	IAPEz-int	2236	2497	111	4	4	NA	NA
	236		chr1:52591307-52591430	+	IAPEY4_I-int	4801	4926	89	24	0	NA	NA
	236		chr1:52591432-52593790	+	IAPEz-int	4123	6481	16	2	2	0.82	0.81
	236	3' LTR	chr1:52593790-52594253	+	IAPLTR2_Mm	1	468	135	65	54	0.92	0.93
	237	3' LTR	chr1:53129586-53129976	-	IAPLTR1_Mm	1	367	33	0	59	0.93	0.9
	237		chr1:53129980-53131130	-	IAPEz-int	5326	6477	26	3	1	0.94	NA
	237		chr1:53131130-53131221	-	IAPEz-int	4666	4756	11	0	0	NA	NA
	237		chr1:53131211-53134415	-	IAPEz-int	8	3306	29	32	3	0.91	0.84
	237	5' LTR	chr1:53134415-53134805	-	IAPLTR1_Mm	1	367	33	0	59	0.93	0.84
	238	5' LTR	chr1:53235549-53236014	+	IAPLTR2a2_Mm	1	444	41	7	52	0.9	0.98
	238		chr1:53236015-53236152	+	IAPEz-int	9	123	71	15	175	0.92	0.94
	238		chr1:53236278-53236844	+	IAPEz-int	168	662	64	22	16	NA	NA
	238		chr1:53236844-53237122	+	IAPEz-int	1359	1636	72	0	0	NA	NA
	238		chr1:53237121-53237880	+	IAPEz-int	5736	6481	51	4	21	NA	NA
	238	3' LTR	chr1:53237880-53238345	+	IAPLTR2a2_Mm	1	444	41	7	52	0.94	0.92
	239	solo LTR	chr1:53371420-53371766	-	IAPLTR4	1	345	49	0	3	NA	NA
	240	5' LTR	chr1:53504698-53505198	+	IAPLTR2_Mm	1	475	84	2	52	0.95	0.89
	240		chr1:53505199-53505419	+	IAPEz-int	9	195	76	9	159	0.8	0.79
	240		chr1:53505472-53505973	+	IAPEz-int	168	662	69	6	18	NA	NA
	240		chr1:53505973-53506092	+	IAPEz-int	1359	1477	50	0	0	NA	NA
	240		chr1:53506087-53506339	+	IAPEz-int	2244	2497	91	8	0	NA	NA
	240		chr1:53506338-53508158	+	IAPEz-int	4656	6481	43	3	0	0.98	0.64
	240	3' LTR	chr1:53508158-53508650	+	IAPLTR2_Mm	1	475	91	2	37	0.93	0.86
	241	solo LTR	chr1:53719504-53719852	-	IAPLTR2b	1	357	73	37	28	0.94	0.98
	242	solo LTR	chr1:54462355-54462802	+	IAPLTR2_Mm	1	475	27	81	18	0.94	0.93
	243	solo LTR	chr1:54618959-54619356	-	IAPLTR1_Mm	1	367	8	0	76	0.97	0.98
	244	solo LTR	chr1:55377801-55378098	+	IAP1-MM_LTR	1	292	127	3	20	NA	NA
	245	5' LTR	chr1:55778361-55778731	+	IAPLTR1_Mm	1	367	19	0	8	0.91	0.86
	245		chr1:55778731-55781786	+	IAPEz-int	8	3165	21	35	1	NA	NA
	245		chr1:55781775-55782910	+	IAPEz-int	5345	6481	23	3	1	0.78	0.7
	245	3' LTR	chr1:55782910-55783280	+	IAPLTR1_Mm	1	367	19	0	8	0.92	0.97
	246	solo LTR	chr1:56185617-56185918	-	IAPEY3C_LTR	1	304	27	10	0	NA	NA
	247	solo LTR	chr1:56660612-56660919	-	IAPEY3C_LTR	1	304	33	0	10	NA	NA
	248	5' LTR	chr1:56772248-56772585	+	IAPLTR1_Mm	1	367	9	89	0	0.95	0.88
	248		chr1:56772585-56778951	+	IAPEz-int	8	6481	20	12	0	0.83	0.81
	248	3' LTR	chr1:56778951-56779288	+	IAPLTR1_Mm	1	367	9	89	0	0.85	0.9
	249	solo LTR	chr1:57279893-57280243	-	IAPEY2_LTR	1	357	103	23	3	0.81	NA
	250	5' LTR	chr1:57308344-57308732	+	IAPLTR2a2_Mm	1	444	16	144	0	0.76	0.85
	250		chr1:57308733-57308931	+	IAPEz-int	9	195	132	25	81	0.91	0.79
	250		chr1:57309146-57309787	+	IAPEz-int	168	662	74	39	40	NA	NA
	250		chr1:57309787-57310130	+	IAPEz-int	1359	1700	82	0	3	NA	NA
	250		chr1:57310123-57310958	+	IAPEz-int	5651	6479	45	4	11	0.64	NA
	250	3' LTR	chr1:57310960-57311350	+	IAPLTR2a2_Mm	1	444	23	138	0	0.91	0.41
	251	solo LTR	chr1:57523323-57523651	+	IAPEY2_LTR	1	355	67	82	0	NA	NA
	252	3' LTR	chr1:57585094-57585433	-	IAPLTR2b	1	327	37	3	38	0.9	0.9
	252		chr1:57585435-57587213	-	IAPEz-int	4678	6479	64	14	0	0.97	0.95
	252		chr1:57587231-57587477	-	IAPEz-int	2252	2497	77	0	0	NA	NA
	252		chr1:57587478-57587594	-	IAPEz-int	1359	1477	43	26	0	NA	NA
	252		chr1:57587594-57588172	-	IAPEz-int	168	662	65	1	16	NA	NA
	252		chr1:57588227-57588504	-	IAPEz-int	9	253	114	24	75	0.85	0.79
	252	5' LTR	chr1:57588505-57588831	-	IAPLTR2b	10	327	35	8	41	0.89	0.78
	253	3' LTR	chr1:58323347-58323715	-	IAPLTR1_Mm	1	367	14	0	3	0.94	0.94
	253		chr1:58323715-58330102	-	IAPEz-int	8	6481	23	15	2	1	0.84
	253	5' LTR	chr1:58330102-58330470	-	IAPLTR1_Mm	1	367	14	0	3	0.91	0.93
	254		chr1:58705900-58706574	+	IAPEY3-int	6994	7680	132	22	3	NA	NA
	255	3' LTR	chr1:58749516-58749853	-	IAPLTR1a_Mm	1	335	90	3	9	0.96	0.94
	255		chr1:58749855-58751660	-	IAPEz-int	4656	6479	66	13	3	0.93	0.87
	255		chr1:58751659-58751905	-	IAPEY3-int	2252	2497	98	0	0	NA	NA
	255		chr1:58751906-58751999	-	IAPEY3-int	1385	1477	54	0	0	NA	NA
	255	5' LTR	chr1:58752002-58752054	-	IAPLTR1a_Mm	1	52	77	0	0	NA	NA
	256	3' LTR	chr1:58811690-58812024	-	IAPLTR1a_Mm	1	334	18	0	0	0.83	0.87
	256		chr1:58812024-58818521	-	IAPEz-int	8	6481	22	8	11	0.87	0.67
	256	5' LTR	chr1:58818521-58818858	-	IAPLTR1a_Mm	1	337	18	0	0	0.92	0.92
	257		chr1:58883425-58883594	+	IAPEY3-int	1043	1211	118	0	0	NA	NA
	257		chr1:58883575-58884941	+	IAPEy-int	6171	7513	109	4	21	NA	NA
	257	3' LTR (of truncated element)	chr1:58884941-58885271	+	IAPEY2_LTR	1	357	94	82	0	NA	NA
	258	5' LTR	chr1:58930750-58931089	+	IAPLTR1a_Mm	1	337	39	0	6	0.94	0.92
	258		chr1:58931089-58933127	+	IAPEz-int	8	2099	43	46	20	0.8	0.76
	258		chr1:58933120-58934869	+	IAPEz-int	4737	6481	25	1	3	0.87	0.62
	258	3' LTR	chr1:58934869-58935209	+	IAPLTR1a_Mm	1	337	30	0	9	0.92	0.93
	259	3' LTR	chr1:59345146-59345580	-	IAPLTR2_Mm	1	475	82	136	42	0.96	0.93
	259		chr1:59345580-59348531	-	IAPEz-int	3525	6481	11	2	0	NA	NA
	259		chr1:59348531-59348654	-	IAPEY4_I-int	4801	4926	65	24	0	NA	NA
	259		chr1:59348651-59348897	-	IAPEz-int	2252	2497	102	0	0	NA	NA
	259		chr1:59348898-59349017	-	IAPEz-int	1359	1477	67	0	0	NA	NA
	259		chr1:59349017-59349748	-	IAPEz-int	2	662	68	5	38	0.8	0.73
	259	5' LTR	chr1:59349749-59350179	-	IAPLTR2_Mm	1	475	87	139	35	0.85	0.89
	260	solo LTR	chr1:60375508-60375833	-	IAPLTR2b	1	327	56	9	3	0.95	0.94
	261		chr1:60585883-60586573	-	IAPEY3-int	6967	7680	165	58	23	NA	NA
	262		chr1:60586644-60586694	-	IAPEY5_I-int	46	95	120	0	0	NA	NA
	263	3' LTR	chr1:60724864-60725202	-	IAPLTR1a_Mm	1	337	33	0	3	0.93	0.9
	263		chr1:60725202-60731608	-	IAPEz-int	8	6481	20	17	7	0.84	0.75
	263	5' LTR	chr1:60731608-60731946	-	IAPLTR1a_Mm	1	337	33	0	3	0.87	0.91
	264	solo LTR	chr1:61169933-61170314	-	IAPEY_LTR	1	383	69	21	16	NA	NA
	265	3' LTR	chr1:62534042-62534470	-	IAPLTR1_Mm	1	367	22	5	147	0.95	0.96
	265		chr1:62534470-62540866	-	IAPEz-int	8	6481	32	16	3	0.83	0.77
	265	5' LTR	chr1:62540866-62541294	-	IAPLTR1_Mm	1	367	22	5	147	0.93	0.96
	266	solo LTR	chr1:62643604-62643931	+	IAPLTR2b	1	327	28	6	6	0.87	0.96
	267	3' LTR	chr1:64178202-64178537	-	IAPLTR1a_Mm	1	335	24	0	0	0.95	0.94
	267		chr1:64178537-64184952	-	IAPEz-int	6	6481	24	16	6	0.78	0.76
	267	5' LTR	chr1:64184952-64185287	-	IAPLTR1a_Mm	1	335	27	0	0	0.94	0.9
	268	5' LTR	chr1:64383086-64383424	+	IAPLTR1a_Mm	1	337	120	12	15	0.91	0.99
	268		chr1:64383424-64389849	+	IAPEz-int	8	6478	26	7	2	NA	0.95
	268	3' LTR	chr1:64389853-64390191	+	IAPLTR1a_Mm	1	337	120	12	15	0.88	0.98
	269	solo LTR	chr1:64642779-64643128	+	IAPLTR2a	1	411	20	178	0	0.9	0.95
	270	3' LTR	chr1:64960311-64960665	-	IAPLTR1a_Mm	1	337	18	0	48	0.96	0.97
	270		chr1:64960665-64967034	-	IAPEz-int	8	6481	21	19	2	0.84	0.83
	270	5' LTR	chr1:64967034-64967388	-	IAPLTR1a_Mm	1	337	18	0	48	0.95	0.91
	271	solo LTR	chr1:65337279-65337637	-	IAPLTR1a_Mm	1	337	99	11	70	0.96	0.95
	272	3' LTR	chr1:65358785-65359086	-	IAPEY3C_LTR	1	304	27	10	0	NA	NA
	272		chr1:65359086-65359429	-	IAPEY3-int	3590	3851	158	30	30	NA	NA
	272		chr1:65359441-65359763	-	IAPEY3-int	7054	7338	118	98	43	NA	NA
	272		chr1:65359763-65359990	-	IAP-d-int	5007	5255	132	97	0	NA	NA
	272		chr1:65359990-65360047	-	IAP-d-int	447	503	193	0	0	NA	NA
	272	5' LTR	chr1:65361202-65361503	-	IAPEY3C_LTR	1	304	30	10	0	NA	NA
	273	solo LTR	chr1:65606121-65606413	-	IAPEY3_LTR	1	320	185	96	0	0.7	0.86
	274	solo LTR	chr1:65611295-65611588	-	IAPEY5_LTR	1	293	38	0	0	NA	NA
	275	solo LTR	chr1:65668672-65669171	+	IAPLTR2a2_Mm	1	444	38	2	112	0.98	0.95
	276	5' LTR (of truncated element)	chr1:65708124-65708572	+	IAPLTR2a2_Mm	1	444	68	38	47	0.93	0.85
	276		chr1:65708573-65709288	+	IAPEz-int	2	662	78	24	40	0.85	0.82
	276		chr1:65709288-65709566	+	IAPEz-int	1359	1636	68	0	0	NA	NA
	276		chr1:65709565-65710310	+	IAPEz-int	5736	6474	33	4	12	NA	NA
	277	5' LTR	chr1:65815059-65815451	+	IAPLTR2a2_Mm	1	444	26	143	10	0.83	0.84
	277		chr1:65815470-65815659	+	IAPEz-int	4	193	118	63	58	0.84	0.84
	277		chr1:65815714-65816280	+	IAPEz-int	168	662	52	25	16	NA	NA
	277		chr1:65816280-65816556	+	IAPEz-int	1359	1636	62	7	0	NA	NA
	277		chr1:65816555-65817311	+	IAPEz-int	5736	6479	34	3	19	0.7	0.67
	277	3' LTR	chr1:65817313-65817704	+	IAPLTR2a2_Mm	1	444	23	146	10	0.89	0.77
	278	3' LTR	chr1:65889599-65889935	-	IAPLTR2a2_Mm	1	444	15	321	0	0.57	0.9
	278		chr1:65889937-65890681	-	IAPEz-int	5736	6479	37	12	12	NA	NA
	278		chr1:65890680-65890958	-	IAPEz-int	1359	1636	61	0	0	NA	NA
	278		chr1:65890958-65891536	-	IAPEz-int	168	662	74	1	16	NA	NA
	278		chr1:65891589-65891790	-	IAPEz-int	9	195	97	10	80	0.9	0.62
	278	5' LTR	chr1:65891791-65892183	-	IAPLTR2a2_Mm	1	444	13	143	10	0.91	0.8
	279	3' LTR	chr1:66017611-66017975	-	IAPLTR1_Mm	1	365	123	44	41	0.93	0.93
	279		chr1:66017975-66024487	-	IAPEz-int	6	6481	18	5	11	0.87	0.77
	279	5' LTR	chr1:66024487-66024851	-	IAPLTR1_Mm	1	365	123	44	41	0.87	0.88
	280		chr1:67105979-67106824	-	IAPEz-int	5653	6477	41	1	25	NA	NA
	280		chr1:67106819-67107162	-	IAPEz-int	1359	1700	76	0	3	NA	NA
	280		chr1:67107162-67107728	-	IAPEz-int	168	662	55	22	16	NA	NA
	280		chr1:67107775-67107809	-	IAPEz-int	225	258	29	0	0	0.36	0.16
	280		chr1:67107854-67107959	-	IAPEz-int	18	123	128	114	105	0.85	0.68
	280		chr1:67107943-67107989	-	IAPEz-int	11	56	87	0	0	NA	0.51
	280		chr1:67108088-67108167	-	IAPEz-int	3	82	95	76	63	0.47	0.6
	280	5' LTR (of truncated element)	chr1:67108169-67108725	-	IAPLTR2a2_Mm	1	444	27	7	209	0.74	0.74
	281	solo LTR	chr1:67259313-67259683	+	IAPEY_LTR	4	385	81	35	3	0.86	0.86
	282	solo LTR	chr1:67442043-67442428	+	IAPEY_LTR	1	385	42	3	3	NA	NA
	283	solo LTR	chr1:67664989-67665351	+	IAPEY2_LTR	1	354	118	14	36	0.95	0.9
	284	3' LTR	chr1:67751445-67751782	-	IAPLTR1_Mm	1	367	27	89	0	0.88	0.87
	284		chr1:67751782-67758200	-	IAPEz-int	8	6481	25	15	7	0.88	0.79
	284	5' LTR	chr1:67758200-67758537	-	IAPLTR1_Mm	1	367	27	89	0	0.92	0.9
	285	5' LTR	chr1:68610751-68611141	+	IAPLTR2a	1	411	29	74	20	0.81	0.81
	285		chr1:68611142-68611341	+	IAPEz-int	9	195	99	25	85	0.64	0.72
	285		chr1:68611394-68611972	+	IAPEz-int	168	662	50	4	16	NA	NA
	285		chr1:68611972-68612315	+	IAPEz-int	1359	1700	56	0	3	NA	NA
	285		chr1:68612310-68613149	+	IAPEz-int	5653	6479	41	2	17	0.85	0.7
	285	3' LTR	chr1:68613151-68613541	+	IAPLTR2a	1	411	29	74	20	0.9	0.89
	286	solo LTR	chr1:68818558-68818873	-	IAPEY3_LTR	1	332	60	54	0	NA	NA
	287	3' LTR	chr1:69698001-69698419	-	IAPLTR1_Mm	1	367	3	5	127	0.94	0.94
	287		chr1:69698419-69701694	-	IAPEz-int	3210	6481	18	1	2	0.84	0.77
	287		chr1:69701693-69702823	-	IAPEz-int	94	1313	66	116	36	NA	NA
	287		chr1:69702797-69703040	-	IAPA_MM-int	1	256	66	62	8	NA	NA
	287	5' LTR	chr1:69703040-69703458	-	IAPLTR1_Mm	1	367	3	5	127	0.91	0.96
	288	solo LTR	chr1:69831513-69831856	+	IAPLTR2b	1	327	12	3	50	0.91	0.95
	289	5' LTR	chr1:70237081-70237419	+	IAPLTR1a_Mm	1	337	21	0	3	0.94	0.9
	289		chr1:70237419-70240432	+	IAPEz-int	8	3076	35	30	12	0.89	0.84
	289		chr1:70240418-70241273	+	IAPEz-int	5630	6481	27	2	6	0.78	0.66
	289	3' LTR	chr1:70241273-70241611	+	IAPLTR1a_Mm	1	337	24	0	3	0.86	0.88
	290	solo LTR	chr1:70909480-70909784	-	IAPEY3C_LTR	1	304	46	0	0	NA	NA
	291	solo LTR	chr1:71863055-71863406	+	IAPLTR2b	1	325	60	23	97	0.94	0.91
	292	solo LTR	chr1:71869694-71870096	+	IAPLTR2a2_Mm	1	444	28	109	5	0.87	0.91
	293	solo LTR	chr1:71870201-71870606	-	IAPLTR2a2_Mm	1	444	35	96	0	0.74	0.75
	294	3' LTR	chr1:72125558-72125891	-	IAPLTR1a_Mm	1	332	97	3	6	0.94	0.89
	294		chr1:72125893-72132410	-	IAPEz-int	6	6479	26	14	21	0.91	0.89
	294	5' LTR	chr1:72132410-72132743	-	IAPLTR1a_Mm	1	332	100	3	6	0.85	0.9
	295	solo LTR	chr1:72398105-72398437	+	IAPEY3_LTR	1	332	39	0	0	NA	NA
	296	solo LTR	chr1:73110570-73110909	+	IAPLTR2b	1	327	25	3	38	0.92	0.94
	297	3' LTR	chr1:74653420-74653787	-	IAPLTR1_Mm	1	367	19	0	0	0.92	0.92
	297		chr1:74653787-74660232	-	IAPEz-int	8	6481	22	11	7	0.81	0.76
	297	5' LTR	chr1:74660232-74660599	-	IAPLTR1_Mm	1	367	19	0	0	0.95	0.85
	298	solo LTR	chr1:75330227-75330559	+	IAPEY3_LTR	1	332	81	0	0	NA	NA
	299	solo LTR	chr1:75643373-75643864	+	IAPLTR2a2_Mm	1	444	34	10	106	0.88	0.93
	300	5' LTR	chr1:76002914-76003326	+	IAPLTR2a2_Mm	1	444	27	87	10	0.93	0.96
	300		chr1:76003327-76003529	+	IAPEz-int	9	195	103	10	84	0.84	0.9
	300		chr1:76003582-76003618	+	IAPEz-int	145	180	83	0	0	0.39	NA
	300		chr1:76003663-76004242	+	IAPEz-int	168	662	60	1	17	NA	NA
	300		chr1:76004242-76004585	+	IAPEz-int	1359	1700	73	0	3	NA	NA
	300		chr1:76004578-76005427	+	IAPEz-int	5651	6481	43	3	25	0.86	0.3
	300	3' LTR	chr1:76005427-76005841	+	IAPLTR2a2_Mm	1	444	24	82	10	0.88	0.87
	301	solo LTR	chr1:76094261-76094562	-	IAPEY3C_LTR	1	304	27	10	0	NA	NA
	302	5' LTR (of truncated element)	chr1:76588458-76588900	+	IAPLTR2_Mm	1	475	76	93	18	0.92	0.88
	302		chr1:76588901-76589103	+	IAPEz-int	9	193	78	25	109	0.88	0.79
	302		chr1:76589158-76589275	+	IAPEz-int	168	285	68	8	0	NA	NA
	302		chr1:76589275-76590718	+	IAPEz-int	211	1680	54	42	23	NA	NA
	303	solo LTR	chr1:76592162-76592622	-	IAPLTR2a2_Mm	1	444	30	30	65	0.9	0.91
	304	5' LTR	chr1:76614793-76615133	+	IAPLTR1a_Mm	1	337	108	15	24	0.96	0.95
	304		chr1:76615135-76615190	+	IAPEz-int	3	57	73	0	0	0.98	0.64
	304		chr1:76615171-76615280	+	IAPEz-int	17	112	62	0	119	0.83	0.71
	304		chr1:76615336-76617766	+	IAPEz-int	168	2774	103	97	24	NA	NA
	304		chr1:76617764-76618121	+	IAPEz-int	4001	4357	22	0	0	NA	NA
	304		chr1:76618112-76618887	+	IAPEz-int	5709	6479	66	13	18	0.76	NA
	304	3' LTR	chr1:76618889-76619229	+	IAPLTR1a_Mm	1	337	108	15	24	0.96	0.82
	305	3' LTR	chr1:76773341-76773707	-	IAPLTR1_Mm	1	367	22	11	8	0.69	0.93
	305		chr1:76773707-76774537	-	IAPEz-int	5659	6481	36	2	11	NA	NA
	305		chr1:76774545-76775990	-	IAPEz-int	4044	5489	13	1	0	NA	NA
	305		chr1:76775989-76776335	-	IAPEz-int	3210	3555	6	0	0	NA	NA
	305		chr1:76776334-76777645	-	IAPEz-int	8	1313	104	84	88	NA	0.95
	305	5' LTR	chr1:76777645-76778011	-	IAPLTR1_Mm	1	367	22	11	8	0.89	0.99
	306	solo LTR	chr1:77134815-77135134	-	IAPEY5_LTR	8	373	82	16	17	NA	NA
	307	5' LTR	chr1:77667643-77668002	+	IAPLTR2a2_Mm	1	442	62	234	3	0.89	0.84
	307		chr1:77668009-77670350	+	IAPEz-int	3	2345	63	31	26	0.89	0.74
	307		chr1:77670349-77670405	+	IAPEz-int	2719	2774	89	0	0	NA	NA
	307		chr1:77670403-77670760	+	IAPEz-int	4001	4357	20	0	0	NA	NA
	307		chr1:77670751-77671517	+	IAPEz-int	5709	6479	54	13	7	NA	NA
	307	3' LTR	chr1:77671519-77671878	+	IAPLTR2a2_Mm	1	442	62	234	3	0.96	0.97
	308	solo LTR	chr1:78046173-78046663	-	IAPLTR2_Mm	1	475	35	35	65	0.86	0.94
	309	5' LTR	chr1:79018811-79019130	+	IAPLTR2b	1	327	79	28	3	0.94	0.87
	309		chr1:79019131-79021869	+	IAPEz-int	9	2774	71	62	52	0.83	0.83
	309		chr1:79021867-79022227	+	IAPEz-int	4001	4360	19	0	0	NA	NA
	309		chr1:79022227-79022929	+	IAPEz-int	5775	6481	42	24	17	0.46	0.41
	309	3' LTR	chr1:79022929-79023248	+	IAPLTR2b	1	327	79	28	3	0.82	0.93
	310	solo LTR	chr1:79355357-79355734	-	IAPEY_LTR	1	385	56	24	3	0.83	0.91
	311	solo LTR	chr1:79363301-79363553	+	IAP1-MM_LTR	1	292	100	163	4	NA	NA
	312	solo LTR	chr1:79479314-79479611	-	IAPEY3C_LTR	1	332	83	35	2	NA	NA
	313	solo LTR	chr1:79595774-79596106	+	IAPEY3_LTR	1	332	21	0	0	NA	NA
	314	solo LTR	chr1:79636879-79637169	+	IAPEY3C_LTR	2	327	62	33	0	0.97	0.97
	315	solo LTR	chr1:79737764-79738087	-	IAPEY2_LTR	32	354	25	0	0	NA	NA
	316	solo LTR	chr1:79792257-79792609	-	IAPEY2_LTR	1	354	34	11	6	NA	NA
	317	5' LTR	chr1:79937078-79937432	+	IAPLTR1a_Mm	1	337	27	0	48	0.93	0.93
	317		chr1:79937432-79943806	+	IAPEz-int	8	6481	17	16	1	0.83	0.74
	317	3' LTR	chr1:79943806-79944160	+	IAPLTR1a_Mm	1	337	24	0	48	0.95	0.92
	318	5' LTR	chr1:80141818-80142137	+	IAPEY_LTR	72	382	68	10	8	0.81	0.9
	318		chr1:80142137-80142438	+	IAPEy-int	2	293	134	0	30	0.57	0.18
	318		chr1:80142906-80143226	+	IAPEy-int	433	749	136	3	12	NA	NA
	318		chr1:80144474-80144580	+	IAPEy-int	4567	4670	81	47	66	NA	NA
	318		chr1:80144835-80145270	+	IAPEy-int	5203	5645	101	35	16	NA	NA
	318		chr1:80145258-80145713	+	IAPEy-int	5761	6214	82	0	2	NA	NA
	318		chr1:80145703-80146482	+	IAPEy-int	6735	7513	114	6	6	NA	NA
	318	3' LTR	chr1:80146482-80146829	+	IAPEY2_LTR	1	354	61	23	3	NA	0.75
	319	solo LTR	chr1:80944641-80944965	+	IAPEY_LTR	55	385	116	40	19	NA	NA
	320	solo LTR	chr1:81361358-81361747	+	IAPLTR2a	1	411	36	57	0	0.91	0.89
	321	3' LTR	chr1:81564168-81564522	-	IAPLTR1a_Mm	1	337	21	0	48	0.97	0.87
	321		chr1:81564522-81570895	-	IAPEz-int	8	6481	16	17	1	0.84	0.71
	321	5' LTR	chr1:81570895-81571249	-	IAPLTR1a_Mm	1	337	21	0	48	0.85	0.88
	322	solo LTR	chr1:81833987-81834362	-	IAPEY_LTR	1	385	61	27	0	NA	NA
	323	5' LTR	chr1:81982563-81982967	+	IAPLTR2a2_Mm	1	444	30	99	0	0.85	0.8
	323		chr1:81982968-81983097	+	IAPEz-int	9	123	124	16	124	0.91	0.85
	323		chr1:81983223-81983801	+	IAPEz-int	168	662	60	1	16	NA	NA
	323		chr1:81983801-81984068	+	IAPEz-int	1359	1636	75	41	0	NA	NA
	323		chr1:81984067-81984822	+	IAPEz-int	5736	6479	36	4	19	0.95	0.62
	323	3' LTR	chr1:81984824-81985228	+	IAPLTR2a2_Mm	1	444	30	99	0	0.95	0.93
	324	solo LTR	chr1:82103722-82104058	+	IAPLTR2b	1	327	25	0	27	0.94	0.99
	325	5' LTR	chr1:82501038-82501376	+	IAPLTR1a_Mm	1	337	42	0	3	0.93	0.87
	325		chr1:82501376-82504521	+	IAPEz-int	8	3165	32	16	12	0.72	0.71
	325		chr1:82504510-82505651	+	IAPEz-int	5345	6481	22	1	4	0.92	0.82
	325	3' LTR	chr1:82505651-82505989	+	IAPLTR1a_Mm	1	337	42	0	3	0.9	0.93
	326	solo LTR	chr1:83229810-83230307	+	IAPLTR2a2_Mm	1	444	41	6	113	0.96	0.96
	327		chr1:83230839-83232438	-	IAPEz-int	168	1767	77	31	30	NA	NA
	328	3' LTR	chr1:84995896-84996234	-	IAPLTR1a_Mm	1	337	51	6	9	0.92	0.85
	328		chr1:84996234-84999331	-	IAPEz-int	3384	6481	19	2	2	0.91	0.64
	328		chr1:84999315-85000000	-	IAPEz-int	260	983	85	96	39	NA	NA
	328		chr1:85000000-85000226	-	IAPEz-int	8	259	22	115	0	0.77	0.79
	328	5' LTR	chr1:85000226-85000563	-	IAPLTR1a_Mm	2	337	57	6	9	0.92	0.86
	329	solo LTR	chr1:85323075-85323401	-	IAPEY4_LTR	1	326	18	0	0	NA	NA
	330	3' LTR	chr1:85875452-85875757	-	IAPEY3_LTR	1	329	135	85	7	NA	NA
	330		chr1:85875792-85883310	-	IAPEY3-int	3	7263	97	19	3	0.91	0.92
	330	5' LTR	chr1:85883315-85883617	-	IAPEY3_LTR	1	327	136	86	3	0.9	0.95
	331	solo LTR	chr1:85884747-85885040	+	IAP1-MM_LTR	1	292	113	3	7	NA	NA
	332	3' LTR	chr1:86317493-86318105	-	IAPLTR2a2_Mm	1	444	32	3	278	0.82	0.95
	332		chr1:86318107-86318856	-	IAPEz-int	5736	6479	50	5	12	NA	NA
	332		chr1:86318855-86319133	-	IAPEz-int	1359	1636	72	0	0	NA	NA
	332		chr1:86319133-86319582	-	IAPEz-int	211	662	57	27	20	NA	NA
	332		chr1:86319582-86319849	-	IAPEz-int	168	429	168	45	64	NA	NA
	332		chr1:86320064-86320258	-	IAPEz-int	18	195	87	26	108	0.84	0.91
	332	5' LTR	chr1:86320318-86320930	-	IAPLTR2a2_Mm	1	475	82	7	114	0.89	0.83
	333	solo LTR	chr1:86819247-86819571	+	IAPEY_LTR	55	385	98	40	19	NA	NA
	334		chr1:86819576-86819633	-	IAPEY3-int	5194	5250	18	0	0	NA	NA
	335	3' LTR	chr1:87133919-87134286	-	IAPLTR1_Mm	1	367	122	41	41	0.88	0.95
	335		chr1:87134286-87134332	-	IAPEz-int	6435	6481	22	22	0	NA	NA
	335		chr1:87134331-87140482	-	IAPEz-int	8	6150	14	7	8	0.83	0.86
	335	5' LTR	chr1:87140482-87140849	-	IAPLTR1_Mm	1	367	122	41	41	0.92	0.89
	336	5' LTR	chr1:87460130-87460479	+	IAPLTR1_Mm	1	367	90	66	14	0.86	0.87
	336		chr1:87460479-87466906	+	IAPEz-int	8	6478	29	9	2	0.88	0.89
	336	3' LTR	chr1:87466910-87467259	+	IAPLTR1_Mm	1	367	87	66	14	0.52	0.93
	337	solo LTR	chr1:87832892-87833323	-	IAPLTR2_Mm	1	475	67	102	0	0.92	0.94
	338	3' LTR	chr1:88171168-88171513	-	IAPLTR4	1	345	61	9	9	NA	NA
	338		chr1:88171519-88172595	-	IAPLTR3-int	5747	6899	206	62	9	NA	NA
	338		chr1:88172845-88173128	-	IAPLTR3-int	5464	5745	265	50	53	NA	NA
	338		chr1:88176668-88176795	-	IAPLTR3-int	834	954	185	16	63	NA	NA
	338		chr1:88176795-88176914	-	IAPLTR3-int	1	117	226	17	34	NA	NA
	338	5' LTR	chr1:88176914-88177259	-	IAPLTR4	1	345	61	9	9	NA	0.59
	339	solo LTR	chr1:88977414-88977885	+	IAPLTR2_Mm	1	475	97	21	13	0.86	0.95
	340	5' LTR	chr1:89199073-89199461	+	IAPLTR1_Mm	1	367	11	0	54	0.93	0.93
	340		chr1:89199461-89201414	+	IAPEz-int	8	2055	35	54	6	NA	0.8
	340		chr1:89201411-89202871	+	IAPEz-int	5022	6481	25	3	3	0.77	0.8
	340	3' LTR	chr1:89202871-89203259	+	IAPLTR1_Mm	1	367	11	0	54	0.8	0.94
	341	solo LTR	chr1:90089925-90090364	-	IAPLTR2a2_Mm	1	444	110	41	30	0.9	0.93
	342	solo LTR	chr1:90187674-90188058	+	IAPLTR2a	1	411	52	70	0	0.9	0.93
	343	solo LTR	chr1:90550524-90551012	+	IAPLTR2_Mm	1	475	33	31	57	0.94	0.94
	344		chr1:90685861-90686536	+	IAPEY3-int	6995	7680	134	21	4	NA	NA
	345	solo LTR	chr1:90977361-90977656	+	IAPEY3_LTR	14	332	163	81	0	0.81	0.94
	346	3' LTR	chr1:91471233-91471572	-	IAPLTR1a_Mm	1	337	45	0	6	0.89	0.92
	346		chr1:91471572-91477975	-	IAPEz-int	8	6481	22	18	7	0.91	0.74
	346	5' LTR	chr1:91477975-91478313	-	IAPLTR1a_Mm	1	337	42	0	3	0.88	0.78
	347	solo LTR	chr1:92220587-92220994	+	IAPLTR2a	1	411	30	17	7	0.93	0.96
	348		chr1:92487580-92488732	-	IAP-d-int	4984	6542	142	59	27	NA	NA
	349		chr1:92488732-92488889	-	IAP-d-int	347	503	223	0	0	NA	NA
	350		chr1:92488883-92489089	-	IAP-d-int	1	177	97	10	151	NA	NA
	351	solo LTR	chr1:92956796-92957122	+	IAPEY4_LTR	1	326	49	3	3	NA	NA
	352	3' LTR	chr1:93107373-93107839	-	IAPLTR2_Mm	1	473	141	69	54	0.92	0.92
	352		chr1:93107839-93110201	-	IAPEz-int	4123	6481	18	1	2	0.86	0.74
	352		chr1:93110203-93110326	-	IAPEY4_I-int	4801	4926	73	24	0	NA	NA
	352		chr1:93110323-93110585	-	IAPEz-int	2236	2497	115	4	4	NA	NA
	352		chr1:93110574-93110637	-	IAPEz-int	1359	1419	66	0	32	NA	NA
	352		chr1:93110669-93111255	-	IAPEz-int	3	591	53	7	2	0.79	0.84
	352	5' LTR	chr1:93111255-93111721	-	IAPLTR2_Mm	1	473	141	69	54	0.92	0.94
	353	solo LTR	chr1:93898923-93899256	+	IAPLTR4	1	340	82	27	6	NA	NA
	354	5' LTR	chr1:93956582-93956919	+	IAPLTR1a_Mm	1	337	33	0	0	0.93	0.91
	354		chr1:93956919-93959803	+	IAPEz-int	8	2961	35	38	14	NA	NA
	354		chr1:93959797-93960958	+	IAPEz-int	5325	6481	26	2	5	0.88	0.73
	354	3' LTR	chr1:93960958-93961295	+	IAPLTR1a_Mm	1	337	33	0	0	0.91	0.9
	355	solo LTR	chr1:93968033-93968366	+	IAPLTR4	1	340	82	27	6	NA	NA
	356	solo LTR	chr1:95057294-95057326	-	IAPLTR2b	1	32	62	0	0	NA	NA
	357	5' LTR	chr1:95695155-95695480	+	IAPLTR1a_Mm	1	328	108	15	6	0.93	0.87
	357		chr1:95695481-95698200	+	IAPEz-int	1	2774	45	34	14	0.85	0.74
	357		chr1:95698198-95698555	+	IAPEz-int	4001	4357	20	0	0	NA	NA
	357		chr1:95698546-95699302	+	IAPEz-int	5709	6479	78	33	13	0.86	0.8
	357	3' LTR	chr1:95699304-95699629	+	IAPLTR1a_Mm	1	328	108	15	6	0.94	0.84
	358	5' LTR	chr1:95803364-95803671	+	IAPLTR2b	1	317	88	36	3	0.83	0.66
	358		chr1:95803687-95804142	+	IAPEz-int	1	577	116	14	19	0.89	0.83
	358		chr1:95804128-95804372	+	IAPLTR4_I	915	1182	57	98	0	NA	NA
	358		chr1:95804493-95804673	+	IAPEY3-int	2317	2497	50	6	0	NA	NA
	358		chr1:95804670-95806583	+	IAPLTR3-int	4906	6801	233	19	28	0.89	0.64
	358	3' LTR	chr1:95806583-95806890	+	IAPLTR2b	1	317	82	39	7	0.91	0.85
	359	solo LTR	chr1:95828391-95828824	+	IAPLTR2a2_Mm	1	444	40	35	9	0.98	0.43
	360	solo LTR	chr1:95895888-95896219	+	IAPEY_LTR	55	385	36	3	3	0.99	0.84
	361	3' LTR	chr1:96035327-96035638	-	IAPLTR2b	2	319	52	26	3	0.91	0.79
	361		chr1:96035647-96037472	-	IAPEz-int	4656	6481	90	9	8	0.74	0.96
	361		chr1:96037471-96037709	-	IAPEY3-int	2258	2497	55	8	0	NA	NA
	361		chr1:96037771-96038024	-	IAPLTR4_I	915	1182	59	59	0	NA	NA
	361		chr1:96038010-96038462	-	IAPEz-int	1	577	125	19	11	0.59	NA
	361	5' LTR	chr1:96038464-96038783	-	IAPLTR2b	1	325	48	35	16	0.93	0.8
	362	solo LTR	chr1:96455172-96455574	-	IAPLTR2a	1	411	37	25	2	0.92	0.93
	363	solo LTR	chr1:96629807-96630240	-	IAPLTR2_Mm	1	475	76	99	2	0.9	1
	364	solo LTR	chr1:96640753-96641084	+	IAPEY_LTR	55	385	33	3	3	NA	0
	365	solo LTR	chr1:96679982-96680437	+	IAPLTR2a2_Mm	1	444	125	29	53	0.96	0.73
	366	solo LTR	chr1:96799403-96799683	-	IAP1-MM_LTR	1	292	101	54	11	NA	NA
	367	solo LTR	chr1:96944441-96944759	+	IAPLTR2b	1	327	35	28	0	0.92	0.93
	368	3' LTR	chr1:96966811-96967324	-	IAPLTR2a2_Mm	1	444	38	2	137	0.83	0.85
	368		chr1:96967324-96968082	-	IAPEz-int	5736	6481	32	3	19	NA	NA
	368		chr1:96968081-96968359	-	IAPEz-int	1359	1636	79	0	0	NA	NA
	368		chr1:96968359-96969015	-	IAPEz-int	94	662	72	4	21	0.56	0.57
	368		chr1:96969063-96969221	-	IAPEz-int	3	123	123	47	70	0.89	0.65
	368	5' LTR	chr1:96969247-96969820	-	IAPLTR2a2_Mm	1	444	23	2	227	0.76	0.8
	369	5' LTR	chr1:97172736-97173039	+	IAPLTR1a_Mm	35	337	23	0	0	0.95	0.83
	369		chr1:97173039-97175788	+	IAPEz-int	8	2751	28	12	14	0.84	0.78
	369		chr1:97175780-97178506	+	IAPEz-int	3244	5996	10	9	2	NA	NA
	369		chr1:97180387-97180875	+	IAPEz-int	5997	6481	10	9	2	0.85	0.62
	369	3' LTR	chr1:97180875-97181212	+	IAPLTR1a_Mm	1	337	21	0	0	0.93	0.87
	370	solo LTR	chr1:97523253-97523637	-	IAPEY_LTR	1	385	34	3	0	NA	0.73
	371	solo LTR	chr1:97811909-97812228	-	IAPLTR2b	1	327	31	25	0	0.89	0.96
	372	solo LTR	chr1:98198987-98199306	+	IAPEY2_LTR	38	357	41	3	0	NA	NA
	373	solo LTR	chr1:98250910-98251263	-	IAPLTR2a2_Mm	1	444	20	258	0	0.94	0.82
	374	5' LTR	chr1:98589314-98589572	+	IAP1-MM_LTR	1	260	103	27	19	NA	NA
	374		chr1:98589575-98589838	+	IAP1-MM_I-int	1	278	80	107	49	NA	NA
	374		chr1:98589929-98590235	+	IAP1-MM_I-int	203	511	334	42	33	NA	NA
	374		chr1:98590530-98594290	+	IAP1-MM_I-int	704	3464	146	47	20	NA	NA
	374		chr1:98594300-98594581	+	IAP1-MM_I-int	3573	3851	54	0	7	NA	NA
	374	3' LTR	chr1:98594583-98594877	+	IAP1-MM_LTR	1	292	108	14	20	NA	NA
	375	3' LTR	chr1:98600392-98600717	-	IAPLTR2b	1	327	34	9	3	0.9	0.9
	375		chr1:98600724-98601553	-	IAPEz-int	5651	6474	66	12	18	0.77	0.81
	375		chr1:98601546-98603025	-	IAPEz-int	211	1700	61	41	33	NA	NA
	375		chr1:98603025-98603142	-	IAPEz-int	168	285	60	8	0	NA	NA
	375		chr1:98603195-98603408	-	IAPEz-int	9	195	109	19	141	0.87	0.92
	375	5' LTR	chr1:98603409-98603736	-	IAPLTR2b	1	327	37	3	3	0.94	0.78
	376	solo LTR	chr1:98743997-98744358	+	IAPLTR4	1	345	55	3	47	NA	1
	377	solo LTR	chr1:98787317-98787715	+	IAPLTR2a2_Mm	1	444	35	116	0	0.94	0.93
	378	solo LTR	chr1:98837167-98837458	-	IAPEY3C_LTR	1	327	64	33	0	NA	0.9
	379	solo LTR	chr1:99107714-99108040	-	IAPEY3_LTR	1	326	102	9	9	NA	NA
	380	solo LTR	chr1:99635032-99635454	+	IAPLTR2a	1	411	102	19	45	0.88	0.97
	381	3' LTR	chr1:100223822-100224148	-	IAPEY4_LTR	1	326	6	0	0	NA	NA
	381		chr1:100224148-100231814	-	IAPEY4_I-int	1	7673	9	1	0	NA	NA
	381	5' LTR	chr1:100231814-100232140	-	IAPEY4_LTR	1	326	6	0	0	NA	NA
	382	solo LTR	chr1:100357475-100357805	-	IAPEY3_LTR	1	332	36	6	0	NA	NA
	383	solo LTR	chr1:100528956-100529341	+	IAPLTR2a2_Mm	1	444	39	153	0	0.92	0.93
	726		chr1:100529343-100530176	-	IAPEz-int	5653	6479	38	4	11	0.81	0.9
	726		chr1:100530171-100530515	-	IAPEz-int	1359	1700	73	0	6	NA	NA
	726		chr1:100530515-100531083	-	IAPEz-int	168	662	55	19	16	NA	NA
	726		chr1:100531136-100531365	-	IAPEz-int	2	255	166	48	80	0.84	0.67
	726	5' LTR (of truncated element)	chr1:100531366-100531763	-	IAPLTR2a2_Mm	1	444	28	118	0	0.89	0.84
	384	solo LTR	chr1:100553147-100553475	+	IAPLTR2b	1	327	25	6	9	0.91	0.89
	385	solo LTR	chr1:100567693-100567739	+	IAPLTR2b	234	278	67	0	22	NA	NA
	386	solo LTR	chr1:100676721-100677053	-	IAPEY3_LTR	1	332	63	0	0	NA	NA
	387	solo LTR	chr1:100737968-100738413	+	IAPLTR2_Mm	1	475	34	70	2	0.88	0.86
	388	solo LTR	chr1:100931364-100931413	+	IAPEY2_LTR	307	357	20	41	0	NA	NA
	389		chr1:101054847-101055148	-	IAP-d-int	1652	1953	336	73	70	NA	NA
	390	3' LTR	chr1:101089087-101089466	-	IAPEY_LTR	1	385	55	16	0	0.81	0.82
	390		chr1:101089466-101092184	-	IAPEy-int	4804	7513	51	3	6	NA	NA
	390		chr1:101092184-101093245	-	IAPEy-int	1	1058	98	7	9	0.82	0.07
	390	5' LTR	chr1:101093245-101093624	-	IAPEY_LTR	1	385	55	16	0	0.83	0.04
	391	solo LTR	chr1:101127941-101128282	-	IAPLTR2a2_Mm	1	444	41	302	0	0.96	0.86
	392	solo LTR	chr1:101243444-101243722	+	IAP1-MM_LTR	1	292	61	50	0	NA	NA
	393	solo LTR	chr1:101526283-101526621	-	IAPLTR1a_Mm	1	337	45	0	3	0.89	0.95
	394	solo LTR	chr1:101596678-101597107	-	IAPLTR2_Mm	1	475	33	107	0	0.9	0.91
	395	3' LTR	chr1:101897873-101898215	-	IAPLTR4	1	345	56	9	0	NA	NA
	395		chr1:101898215-101901691	-	IAPEY4_I-int	4107	7329	199	23	19	NA	NA
	395		chr1:101901692-101902279	-	IAPEY4_I-int	440	1035	246	32	17	NA	NA
	395		chr1:101902331-101902457	-	IAPEY4_I-int	337	463	242	24	16	NA	NA
	395		chr1:101902488-101902682	-	IAPEY4_I-int	1	192	205	10	21	NA	NA
	395	5' LTR	chr1:101902687-101903028	-	IAPLTR4	1	340	53	3	6	NA	NA
	396	3' LTR	chr1:101978168-101978504	-	IAPLTR1a_Mm	1	337	18	3	0	0.96	0.9
	396		chr1:101978504-101984960	-	IAPEz-int	8	6481	18	12	9	0.84	0.75
	396	5' LTR	chr1:101984960-101985296	-	IAPLTR1a_Mm	1	337	21	3	0	0.9	0.89
	397	5' LTR	chr1:102149603-102150098	+	IAPLTR2a2_Mm	1	444	30	18	121	0.87	0.88
	397		chr1:102150099-102150217	+	IAPEz-int	9	112	147	17	136	0.93	0.78
	397		chr1:102150273-102150989	+	IAPEz-int	168	662	63	18	12	NA	NA
	397		chr1:102150989-102151266	+	IAPEz-int	1359	1636	69	4	0	NA	NA
	397		chr1:102151265-102152022	+	IAPEz-int	5736	6481	39	4	19	NA	NA
	397	3' LTR	chr1:102152022-102152466	+	IAPLTR2a2_Mm	1	444	18	0	0	0.91	0.85
	398	solo LTR	chr1:102540050-102540199	+	IAPEY3_LTR	1	143	90	0	54	NA	NA
	398	solo LTR	chr1:102540769-102540970	+	IAPEY3_LTR	144	332	90	0	54	NA	NA
	399	solo LTR	chr1:102612231-102612585	+	IAPEY2_LTR	1	354	54	0	0	NA	NA
	400	solo LTR	chr1:102818016-102818484	+	IAPLTR2_Mm	1	475	38	51	36	0.82	0.74
	401	solo LTR	chr1:102909213-102909698	-	IAPLTR2a2_Mm	1	444	32	8	93	0.76	0.5
	402	solo LTR	chr1:102976025-102976369	+	IAPLTR4	3	345	52	0	3	NA	NA
	403	5' LTR	chr1:103031665-103032035	+	IAPLTR1_Mm	1	367	38	0	8	0.95	0.82
	403		chr1:103032035-103038423	+	IAPEz-int	8	6481	22	14	1	0.88	0.72
	403	3' LTR	chr1:103038423-103038793	+	IAPLTR1_Mm	1	367	38	0	8	0.94	0.85
	404	solo LTR	chr1:103185237-103185594	-	IAPEY2_LTR	1	357	50	0	0	NA	NA
	405	3' LTR	chr1:103205165-103205537	-	IAPLTR1_Mm	1	367	22	0	13	0.95	0.86
	405		chr1:103205537-103211918	-	IAPEz-int	8	6481	20	17	3	0.85	0.74
	405	5' LTR	chr1:103211918-103212290	-	IAPLTR1_Mm	1	367	19	0	13	0.88	0.82
	406	3' LTR	chr1:103317870-103318202	-	IAPEY3_LTR	1	332	51	0	0	NA	NA
	406		chr1:103318202-103325800	-	IAPEY3-int	1	7680	69	14	3	NA	NA
	406	5' LTR	chr1:103325805-103326129	-	IAPEY3_LTR	1	327	49	9	0	NA	NA
	407	5' LTR	chr1:103478827-103479193	+	IAPLTR2a	1	411	38	123	0	0.92	0.81
	407		chr1:103479194-103479315	+	IAPEz-int	9	115	114	16	132	0.92	0.92
	407		chr1:103479349-103480271	+	IAPEz-int	711	1700	74	88	14	0.45	0.65
	407		chr1:103480266-103481092	+	IAPEz-int	5653	6479	62	12	11	0.91	0.89
	407	3' LTR	chr1:103481094-103481461	+	IAPLTR2a	1	411	35	120	0	0.92	0.87
	408	5' LTR (of truncated element)	chr1:103539603-103539894	+	IAP1-MM_LTR	1	292	62	3	0	NA	NA
	408		chr1:103539894-103543238	+	IAP1-MM_I-int	1	3280	124	41	60	NA	NA
	409	5' LTR	chr1:103588713-103589098	+	IAPLTR1_Mm	1	367	3	5	52	0.86	0.95
	409		chr1:103589098-103590414	+	IAPEz-int	8	1313	68	66	74	0.96	0.76
	409		chr1:103590413-103593678	+	IAPEz-int	3210	6478	20	3	1	NA	NA
	409	3' LTR	chr1:103593682-103594067	+	IAPLTR1_Mm	1	367	3	5	52	0.97	0.94
	410	solo LTR	chr1:103811609-103812050	+	IAPLTR2a2_Mm	1	444	47	30	23	0.97	0.86
	411	3' LTR	chr1:104289577-104289926	-	IAPLTR1_Mm	1	367	26	54	3	0.93	0.93
	411		chr1:104289926-104293198	-	IAPEz-int	3210	6481	23	1	1	0.96	NA
	411		chr1:104293197-104294466	-	IAPEz-int	8	1313	81	98	69	0.92	0.92
	411	5' LTR	chr1:104294466-104294815	-	IAPLTR1_Mm	1	367	26	54	3	0.93	0.79
	412	solo LTR	chr1:104508336-104508629	-	IAPLTR4	1	345	128	188	10	0.88	0.93
	413	solo LTR	chr1:105226215-105226576	+	IAPEY2_LTR	1	354	106	17	36	NA	NA
	414	solo LTR	chr1:105618096-105618587	+	IAPLTR2a2_Mm	1	443	119	12	110	0.81	0.99
	415	solo LTR	chr1:105938154-105938487	+	IAPLTR2b	1	327	15	6	24	0.85	0.8
	416	solo LTR	chr1:106142392-106142736	-	IAPEY2_LTR	1	354	32	29	0	NA	NA
	417	5' LTR	chr1:106802492-106802849	+	IAPEY2_LTR	1	357	45	0	0	NA	NA
	417		chr1:106802849-106803007	+	IAPEY3-int	1	162	168	44	19	NA	NA
	417		chr1:106803007-106804504	+	IAPEY3-int	524	1982	128	11	37	NA	0.87
	417		chr1:106804481-106804929	+	IAPEY3-int	2238	2689	69	9	0	NA	NA
	417		chr1:106804922-106804981	+	IAPEY4_I-int	4868	4926	51	0	0	NA	NA
	417		chr1:106804981-106805712	+	IAPEY3-int	6907	7581	124	14	27	NA	NA
	417	3' LTR	chr1:106805712-106806053	+	IAPEY2_LTR	1	354	47	38	0	NA	NA
	418	solo LTR	chr1:107107142-107107240	-	IAPEY_LTR	288	385	112	0	0	NA	NA
	419	solo LTR	chr1:107213088-107213416	-	IAPEY_LTR	54	385	101	12	0	0.84	0.6
	420	solo LTR	chr1:107323024-107323381	-	IAPEY2_LTR	1	357	34	0	0	NA	NA
	421	solo LTR	chr1:107526709-107527066	+	IAPEY_LTR	1	385	48	78	0	0.65	NA
	422		chr1:107688621-107688789	+	IAP-d-int	5004	5203	113	191	0	NA	NA
	423	3' LTR	chr1:108038802-108039154	-	IAPLTR1_Mm	1	367	11	43	0	0.91	0.98
	423		chr1:108039154-108040350	-	IAPEz-int	5290	6481	25	2	5	0.89	0.93
	423		chr1:108040348-108040538	-	IAPEz-int	8	223	21	137	0	0.81	0.74
	423	5' LTR	chr1:108040538-108040890	-	IAPLTR1_Mm	1	367	11	43	0	0.92	0.92
	424	5' LTR	chr1:108137195-108137582	+	IAPLTR2a2_Mm	1	444	31	147	0	0.85	0.86
	424		chr1:108137583-108138336	+	IAPEz-int	9	662	68	60	90	0.77	0.82
	424		chr1:108138336-108138679	+	IAPEz-int	1359	1700	67	0	3	NA	NA
	424		chr1:108138672-108139505	+	IAPEz-int	5651	6477	33	4	11	0.94	0.95
	424	3' LTR	chr1:108139509-108139896	+	IAPLTR2a2_Mm	1	444	28	147	0	0.94	0.69
	425	3' LTR	chr1:108408854-108409218	-	IAPLTR1_Mm	1	367	90	28	19	0.86	0.87
	425		chr1:108409222-108415674	-	IAPEz-int	8	6478	29	9	6	0.94	0.9
	425	5' LTR	chr1:108415674-108416038	-	IAPLTR1_Mm	1	367	90	28	19	0.91	0.98
	426	solo LTR	chr1:108662522-108662906	-	IAPEY_LTR	1	385	55	3	0	0.79	NA
	427	3' LTR (of truncated element)	chr1:108713734-108714114	-	IAPEY_LTR	1	383	88	21	13	NA	NA
	427		chr1:108714114-108714234	-	IAPEY3-int	7559	7680	58	17	0	NA	NA
	429	3' LTR	chr1:108852278-108852539	-	IAPEY5_LTR	20	293	42	54	4	NA	NA
	429		chr1:108852539-108853594	-	IAPEY5_I-int	2530	3574	40	0	9	NA	NA
	429		chr1:108853599-108853952	-	IAPEY2_LTR	1	354	57	3	0	NA	NA
	429		chr1:108854000-108854363	-	IAPEY5_I-int	2190	2535	75	7	1	NA	NA
	429		chr1:108854363-108854418	-	IAPEY5_I-int	447	503	182	36	0	NA	NA
	429		chr1:108854440-108855493	-	IAPEY5_I-int	121	1160	41	10	23	NA	NA
	429	5' LTR	chr1:108855493-108855755	-	IAPEY5_LTR	1	266	90	9	7	NA	NA
	430	solo LTR	chr1:108911664-108912020	-	IAPEY_LTR	43	385	41	3	39	0.9	0.05
	431	3' LTR	chr1:108945138-108945609	-	IAPLTR2_Mm	1	475	42	53	45	0.87	0.8
	431		chr1:108945611-108947389	-	IAPEz-int	4678	6479	67	21	8	0.88	0.81
	431		chr1:108947393-108947675	-	IAPEz-int	2244	2531	105	9	2	NA	NA
	431		chr1:108947654-108947770	-	IAPEz-int	1359	1477	43	26	0	NA	NA
	431		chr1:108947770-108948348	-	IAPEz-int	168	662	57	1	16	NA	NA
	431		chr1:108948403-108948510	-	IAPEz-int	145	250	94	0	9	0.65	0.51
	431		chr1:108948555-108948687	-	IAPEz-int	9	123	106	15	144	0.84	0.55
	432	3' LTR	chr1:108948688-108949100	-	IAPLTR2a	1	411	40	15	17	0.81	0.81
	432	5' LTR	chr1:108956813-108957214	+	IAPLTR2a	1	411	22	25	0	0.88	0.8
	431		chr1:108957215-108957414	+	IAPEz-int	9	195	115	25	85	0.8	0.64
	431		chr1:108957467-108957955	+	IAPEz-int	168	662	67	33	18	NA	NA
	431		chr1:108957955-108958074	+	IAPEz-int	1359	1477	50	0	0	NA	NA
	431		chr1:108958053-108958334	+	IAPEz-int	2244	2531	102	12	1	NA	NA
	431		chr1:108958338-108960130	+	IAPEz-int	4678	6479	66	11	5	0.86	0.86
	431	5' LTR	chr1:108960132-108960585	+	IAPLTR2_Mm	1	475	29	49	0	0.91	0.81
	433		chr1:109128375-109128675	+	IAPEz-int	300	599	47	0	0	0.01	0.18
	434	3' LTR	chr1:109128675-109129027	-	IAPLTR1_Mm	1	367	11	48	6	0.91	0.91
	434		chr1:109129027-109132244	-	IAPEz-int	3210	6481	22	20	2	NA	NA
	434		chr1:109132243-109133350	-	IAPEz-int	94	1313	71	114	12	NA	NA
	434		chr1:109133324-109133579	-	IAPA_MM-int	1	256	24	4	0	0.87	0.9
	434	5' LTR	chr1:109133579-109133931	-	IAPLTR1_Mm	1	367	14	48	6	0.94	0.85
	435		chr1:109133931-109134009	+	IAPEz-int	594	662	116	0	115	NA	NA
	436		chr1:109134009-109134352	+	IAPEz-int	1359	1700	76	0	3	0.84	0.92
	437		chr1:109134345-109135186	+	IAPEz-int	5651	6479	35	2	17	0.79	NA
	438	solo LTR	chr1:109135188-109135659	+	IAPLTR2a2_Mm	1	444	43	11	68	0.94	0.71
	428		chr1:109135674-109136217	-	IAPEz-int	94	558	73	5	9	0.81	NA
	428		chr1:109136273-109136489	-	IAPEz-int	9	195	91	0	134	0.83	0.87
	428	5' LTR (of truncated element)	chr1:109136490-109137002	-	IAPLTR2a2_Mm	1	444	23	4	137	0.87	0.92
	439	solo LTR	chr1:109530144-109530424	-	IAPEY3_LTR	1	327	121	168	0	0.71	0.57
	440	solo LTR	chr1:109604595-109605003	-	IAPLTR2_Mm	1	475	35	176	12	0.93	0.83
	441	5' LTR	chr1:109613392-109613774	+	IAPLTR1_Mm	1	367	5	0	39	0.93	0.75
	441		chr1:109613774-109620150	+	IAPEz-int	8	6481	20	17	2	0.88	0.74
	441	3' LTR	chr1:109620150-109620532	+	IAPLTR1_Mm	1	367	5	0	39	0.95	0.89
	444	3' LTR (of truncated element)	chr1:110037698-110038081	-	IAPEY_LTR	1	385	55	5	0	0.96	0.87
	444		chr1:110038081-110040798	-	IAPEy-int	4804	7513	52	3	6	NA	NA
	444		chr1:110040803-110041045	-	IAPLTR4_I	816	1057	194	0	0	NA	NA
	445	5' LTR	chr1:110329115-110329452	+	IAPLTR1_Mm	1	367	18	95	6	0.89	0.93
	445		chr1:110329452-110330654	+	IAPEz-int	8	1313	108	135	48	0.87	0.93
	445		chr1:110330653-110333923	+	IAPEz-int	3210	6481	20	1	1	NA	NA
	445	3' LTR	chr1:110333923-110334260	+	IAPLTR1_Mm	1	367	18	95	6	0.94	0.93
	446	solo LTR	chr1:110612994-110613452	+	IAPLTR2_Mm	1	475	109	74	37	0.86	0.84
	447	3' LTR	chr1:110937608-110937961	-	IAPLTR1_Mm	1	367	20	42	3	0.9	0.88
	447		chr1:110937961-110940920	-	IAPEz-int	3525	6481	17	1	2	0.79	0.77
	447		chr1:110940920-110941043	-	IAPEY4_I-int	4801	4926	81	24	0	NA	NA
	447		chr1:110941040-110941305	-	IAPEz-int	2236	2497	123	4	15	NA	NA
	447		chr1:110941294-110941357	-	IAPEz-int	1359	1419	66	0	32	NA	NA
	447		chr1:110941357-110942086	-	IAPEz-int	8	662	78	13	14	0.71	0.68
	447	5' LTR	chr1:110942086-110942439	-	IAPLTR1_Mm	1	367	20	42	3	0.85	0.9
	448	solo LTR	chr1:111087954-111088246	-	IAPLTR2b	1	325	41	113	0	0.9	0.85
	449		chr1:111094760-111097659	-	IAP-d-int	3170	6083	290	23	18	NA	NA
	450	3' LTR	chr1:111253619-111253986	-	IAPLTR1_Mm	1	367	122	41	41	0.89	0.87
	450		chr1:111253990-111260352	-	IAPEz-int	8	6477	18	28	11	0.83	0.7
	450	5' LTR	chr1:111260352-111260719	-	IAPLTR1_Mm	1	367	122	41	41	0.92	0.82
	451	solo LTR	chr1:111539124-111539439	+	IAP1-MM_LTR	1	292	75	0	73	NA	NA
	452	5' LTR	chr1:111703295-111703644	+	IAPLTR1a_Mm	1	326	98	3	69	0.94	0.81
	452		chr1:111703645-111710114	+	IAPEz-int	1	6481	11	4	2	0.88	0.79
	452	3' LTR	chr1:111710114-111710469	+	IAPLTR1a_Mm	1	332	97	3	68	0.93	0.87
	453	solo LTR	chr1:112256859-112257187	-	IAPLTR2b	1	327	31	0	3	0.83	0.84
	454	3' LTR	chr1:112264372-112264707	-	IAPLTR2b	1	327	74	9	33	0.91	0.81
	454		chr1:112264709-112271323	-	IAPEz-int	2	6479	27	12	24	0.88	0.79
	454	5' LTR	chr1:112271324-112271659	-	IAPLTR2b	1	327	74	9	33	0.86	0.8
	455	solo LTR	chr1:112332061-112332378	-	IAPEY2_LTR	33	357	35	31	6	NA	NA
	456		chr1:112362216-112362333	+	IAPEz-int	6362	6479	128	8	0	NA	NA
	456	3' LTR (of truncated element)	chr1:112362335-112362664	+	IAPLTR2b	1	327	71	15	21	0.86	0.83
	457	3' LTR	chr1:112440135-112440519	-	IAPEY_LTR	1	385	39	3	0	0.96	0.81
	457		chr1:112440519-112443229	-	IAPEy-int	4804	7513	45	4	4	NA	NA
	457		chr1:112443229-112444291	-	IAPEy-int	1	1058	106	7	10	0.92	0.69
	457	5' LTR	chr1:112444291-112444675	-	IAPEY_LTR	1	385	44	3	0	0.96	0.69
	458	solo LTR	chr1:112486115-112486399	+	IAP1-MM_LTR	1	292	129	42	14	NA	NA
	459	solo LTR	chr1:112512103-112512585	+	IAPLTR2_Mm	1	475	47	19	33	0.92	0.82
	460	3' LTR	chr1:112564189-112564663	-	IAPLTR2_Mm	1	475	114	42	40	0.92	0.89
	460		chr1:112564663-112565690	-	IAPEz-int	5446	6481	37	9	0	0.91	0.94
	460		chr1:112565689-112565781	-	IAPEz-int	3631	3717	0	0	40	NA	NA
	460		chr1:112567664-112567770	-	IAPEz-int	3525	3630	0	0	40	NA	NA
	460		chr1:112567770-112567893	-	IAPEY4_I-int	4801	4926	89	24	0	NA	NA
	460		chr1:112567890-112568152	-	IAPEz-int	2236	2497	119	4	4	NA	NA
	460		chr1:112568151-112568204	-	IAPEz-int	1359	1411	38	0	0	NA	NA
	460		chr1:112568204-112568943	-	IAPEz-int	17	662	69	7	29	0.94	0.84
	460		chr1:112568927-112568994	-	IAPEz-int	3	73	104	60	0	0.9	0.87
	460	5' LTR	chr1:112568996-112569470	-	IAPLTR2_Mm	1	475	112	42	40	0.98	0.72
	461	solo LTR	chr1:112618575-112618911	+	IAPEY2_LTR	1	357	54	62	0	NA	NA
	462	solo LTR	chr1:112687469-112687792	+	IAPLTR2b	1	316	99	6	28	0.92	0.86
	463	5' LTR	chr1:112929395-112929732	+	IAPLTR1a_Mm	1	337	24	0	0	0.86	0.8
	463		chr1:112929732-112933958	+	IAPEz-int	8	4205	27	8	15	0.89	0.77
	463		chr1:112933954-112935114	+	IAPEz-int	5320	6481	10	2	0	0.75	0.82
	463	3' LTR	chr1:112935114-112935451	+	IAPLTR1a_Mm	1	337	21	0	0	0.84	0.84
	464	5' LTR	chr1:113016074-113016441	+	IAPLTR1_Mm	1	367	19	0	0	0.92	0.83
	464		chr1:113016441-113022829	+	IAPEz-int	8	6481	20	20	6	0.82	0.75
	464	3' LTR	chr1:113022829-113023196	+	IAPLTR1_Mm	1	367	19	0	0	0.87	0.85
	465	3' LTR	chr1:113098648-113098711	-	IAP1-MM_LTR	230	292	79	0	0	NA	NA
	465		chr1:113099278-113099293	-	IAP1-MM_LTR	333	347	281	32	89	NA	NA
	465	5' LTR	chr1:113099324-113099581	-	IAP1-MM_LTR	1	332	62	6	13	NA	NA
	466	solo LTR	chr1:113145174-113145562	+	IAPLTR2a	1	411	34	72	13	0.94	0.83
	467	3' LTR	chr1:113679948-113680387	-	IAPLTR2_Mm	1	444	57	46	34	0.86	0.75
	467		chr1:113680388-113681145	-	IAPEz-int	5736	6480	36	3	19	0.93	0.89
	467		chr1:113681144-113681422	-	IAPEz-int	1359	1636	79	0	0	NA	NA
	467		chr1:113681422-113682225	-	IAPEz-int	2	662	76	42	70	0.66	0.68
	467	5' LTR	chr1:113682226-113682666	-	IAPLTR2_Mm	1	475	80	89	9	0.89	0.77
	468	solo LTR	chr1:113876700-113877213	+	IAPLTR2_Mm	1	475	43	14	88	0.94	0.83
	469	solo LTR	chr1:114082908-114083348	-	IAPLTR2_Mm	1	475	18	82	2	0.9	0.79
	442		chr1:114162634-114163009	-	IAPEY4_I-int	3058	3433	290	56	53	NA	NA
	443		chr1:114163530-114163599	-	IAPEY4_I-int	2125	2194	217	14	0	NA	NA
	470	5' LTR	chr1:114185220-114185638	+	IAPLTR1_Mm	1	367	11	5	127	0.96	0.81
	470		chr1:114185638-114186871	+	IAPEz-int	8	1313	88	132	73	0.76	0.59
	470		chr1:114186870-114190139	+	IAPEz-int	3210	6481	20	1	0	NA	NA
	470	3' LTR	chr1:114190139-114190557	+	IAPLTR1_Mm	1	367	11	5	127	0.81	0.95
	471	5' LTR	chr1:114211379-114211763	+	IAPEY_LTR	1	385	42	3	0	0.99	0.36
	471		chr1:114211763-114211928	+	IAPEy-int	1	162	55	0	18	0.92	0.25
	471		chr1:114211925-114212436	+	IAPEy-int	542	1058	135	27	16	NA	NA
	471		chr1:114212436-114215132	+	IAPEy-int	4804	7513	46	9	4	NA	NA
	471	3' LTR	chr1:114215132-114215516	+	IAPEY_LTR	1	385	34	3	0	0.85	0.83
	472	solo LTR	chr1:114633516-114633809	-	IAP1-MM_LTR	1	292	65	3	7	NA	NA
	473	solo LTR	chr1:114795680-114796165	+	IAPLTR2a2_Mm	1	444	39	6	91	0.95	0.7
	474	3' LTR (of truncated element)	chr1:114937190-114937565	-	IAPEY_LTR	1	385	96	29	3	NA	NA
	474		chr1:114937565-114940285	-	IAPEy-int	4805	7513	72	2	6	NA	NA
	474		chr1:114940291-114940486	-	IAPLTR4_I	859	1057	128	20	0	NA	NA
	475		chr1:114940477-114940803	-	IAPEy-int	500	823	90	3	9	NA	NA
	476	solo LTR	chr1:115063556-115063979	+	IAPLTR2a2_Mm	1	444	43	50	0	0.9	0.95
	477	solo LTR	chr1:115096904-115097247	+	IAPLTR4	1	345	82	9	3	NA	NA
	478	solo LTR	chr1:115132153-115132485	-	IAPEY3_LTR	1	332	51	0	0	NA	NA
	479	solo LTR	chr1:115151848-115152155	+	IAPLTR2b	1	320	113	65	23	0.93	0.85
	480	3' LTR	chr1:115885257-115885726	-	IAPLTR1_Mm	1	367	22	4	222	0.94	0.9
	480		chr1:115885726-115888995	-	IAPEz-int	3210	6481	19	1	0	NA	NA
	480		chr1:115888994-115890235	-	IAPEz-int	8	1313	77	125	72	0.76	0.95
	480	5' LTR	chr1:115890235-115890704	-	IAPLTR1_Mm	1	367	25	4	222	0.88	0.92
	481	solo LTR	chr1:116209942-116210247	+	IAPEY5_LTR	1	293	76	11	17	NA	NA
	482	solo LTR	chr1:116452905-116453174	-	IAPEY3C_LTR	1	331	132	64	41	NA	NA
	483	3' LTR	chr1:116648265-116648630	-	IAPLTR1_Mm	1	367	8	11	6	0.93	0.84
	483		chr1:116648630-116655003	-	IAPEz-int	57	6481	22	13	5	0.79	0.7
	483	5' LTR	chr1:116655027-116655392	-	IAPLTR1_Mm	1	367	8	11	6	0.95	0.87
	484	solo LTR	chr1:117024388-117024692	-	IAPEY3_LTR	1	332	168	92	0	NA	0.84
	485	solo LTR	chr1:117032537-117032873	+	IAPLTR2b	1	327	21	0	27	0.92	0.98
	486	solo LTR	chr1:117488721-117489241	+	IAPLTR2a2_Mm	1	444	106	19	165	0.88	0.86
	487	3' LTR	chr1:117632265-117632602	-	IAPLTR2b	1	327	43	9	39	0.92	0.81
	487		chr1:117632604-117633353	-	IAPEz-int	5736	6479	53	13	20	0.94	0.79
	487		chr1:117633352-117633630	-	IAPEz-int	1359	1636	50	0	0	NA	NA
	487		chr1:117633630-117634208	-	IAPEz-int	168	662	65	1	16	NA	NA
	487		chr1:117634342-117634511	-	IAPEz-int	9	195	119	112	6	0.75	0.67
	487	5' LTR	chr1:117634512-117634851	-	IAPLTR2b	1	327	21	3	38	0.76	0.74
	488		chr1:117656436-117656665	-	IAP-d-int	5004	5255	96	100	0	NA	NA
	488	solo LTR	chr1:117663343-117663635	-	IAPEY5_LTR	1	293	51	3	0	NA	NA
	489	3' LTR	chr1:117701936-117702288	-	IAPLTR1a_Mm	1	337	21	0	43	0.94	0.75
	489		chr1:117702288-117708661	-	IAPEz-int	8	6481	21	17	1	0.85	0.75
	489	5' LTR	chr1:117708661-117709013	-	IAPLTR1a_Mm	1	337	21	0	43	0.96	0.75
	490	3' LTR	chr1:117747173-117747575	-	IAPLTR2a2_Mm	1	444	35	104	0	0.93	0.77
	490		chr1:117747577-117748332	-	IAPEz-int	5736	6479	45	4	19	0.89	NA
	490		chr1:117748331-117748609	-	IAPEz-int	1359	1636	47	0	0	NA	NA
	490		chr1:117748609-117749107	-	IAPEz-int	168	662	57	12	18	NA	NA
	490		chr1:117749241-117749439	-	IAPEz-int	9	195	132	25	81	0.81	0.7
	490	5' LTR	chr1:117749440-117749842	-	IAPLTR2a2_Mm	1	444	40	104	0	0.85	0.7
	491	5' LTR	chr1:117990082-117990549	+	IAPLTR2_Mm	1	475	45	17	0	0.88	0.8
	491		chr1:117990550-117990746	+	IAPEz-int	9	193	106	31	87	0.65	0.61
	491		chr1:117990801-117991301	+	IAPEz-int	168	662	57	8	18	NA	NA
	491		chr1:117991301-117991644	+	IAPEz-int	1359	1700	67	0	3	NA	NA
	491		chr1:117991637-117992469	+	IAPEz-int	5651	6479	45	2	6	0.85	0.86
	491	3' LTR	chr1:117992471-117992986	+	IAPLTR2_Mm	1	475	49	8	85	0.9	0.79
	492	3' LTR (of truncated element)	chr1:118012640-118012965	-	IAPEY4_LTR	1	326	52	3	0	NA	NA
	492		chr1:118012965-118014806	-	IAPEY4_I-int	5832	7673	22	1	1	NA	NA
	492		chr1:118014807-118019825	-	IAPEY4_I-int	660	5678	15	1	0	NA	NA
	493	solo LTR	chr1:118092209-118092641	-	IAPLTR2_Mm	1	475	65	99	0	0.85	0.62
	494	3' LTR	chr1:118140969-118141285	-	IAPLTR2b	1	310	47	27	2	0.92	0.66
	494		chr1:118141285-118142210	-	IAPEz-int	5561	6481	78	12	16	0.74	0.71
	494		chr1:118150932-118150973	-	IAPEz-int	5524	5564	49	0	0	NA	NA
	494		chr1:118151061-118151929	-	IAPEz-int	4656	5526	97	6	2	NA	NA
	494		chr1:118151928-118152167	-	IAPEY3-int	2258	2497	59	4	0	NA	NA
	494		chr1:118152229-118153206	-	IAPEz-int	3	995	121	92	114	0.7	0.67
	494	5' LTR	chr1:118153206-118153524	-	IAPLTR2b	1	326	61	41	16	0.92	0.69
	495	solo LTR	chr1:118257355-118257712	+	IAPEY2_LTR	1	357	50	0	0	NA	NA
	496	solo LTR	chr1:118739566-118739892	+	IAPLTR2b	1	327	72	28	25	0.93	0.94
	497		chr1:119739806-119739966	+	IAP-d-int	6387	6535	316	0	69	NA	NA
	498	solo LTR	chr1:120096455-120096967	+	IAPLTR2a2_Mm	1	444	23	12	144	0.89	0.88
	499	solo LTR	chr1:120378569-120379019	+	IAPLTR2a2_Mm	1	444	33	40	53	0.94	0.97
	500	solo LTR	chr1:120561511-120561902	-	IAPLTR2a2_Mm	1	444	26	136	0	0.93	0.77
	501	3' LTR	chr1:120570871-120571208	-	IAPLTR1_Mm	1	367	15	95	6	0.88	0.89
	501		chr1:120571208-120574479	-	IAPEz-int	3210	6481	23	1	1	0.87	0.88
	501		chr1:120574478-120575671	-	IAPEz-int	8	1313	108	140	45	NA	NA
	501	5' LTR	chr1:120575671-120576008	-	IAPLTR1_Mm	1	367	15	95	6	0.92	0.98
	502		chr1:120576869-120576926	+	IAP-d-int	447	503	140	0	0	NA	NA
	503		chr1:120576926-120577149	+	IAP-d-int	5007	5255	72	117	0	NA	NA
	504		chr1:120577153-120577831	+	IAPEY3-int	6995	7680	130	15	3	NA	NA
	505		chr1:121270019-121270693	-	IAPEY3-int	6965	7680	121	30	1	NA	NA
	506		chr1:121270693-121270917	-	IAP-d-int	5007	5255	85	112	0	NA	NA
	507		chr1:121270917-121270974	-	IAP-d-int	447	503	158	0	0	NA	NA
	508	solo LTR	chr1:121669062-121669407	-	IAPLTR2b	1	327	47	17	70	0.92	0.96
	509	3' LTR	chr1:121777268-121777748	-	IAPLTR2_Mm	1	475	131	48	58	0.92	0.88
	509		chr1:121777748-121780106	-	IAPEz-int	4123	6481	14	2	2	0.76	NA
	509		chr1:121780108-121780231	-	IAPEY4_I-int	4801	4926	73	24	0	NA	NA
	509		chr1:121780228-121780490	-	IAPEz-int	2236	2497	111	4	4	NA	NA
	509		chr1:121780479-121780542	-	IAPEz-int	1359	1419	66	0	32	NA	NA
	509		chr1:121780542-121781203	-	IAPEz-int	8	662	60	6	15	0.77	0.75
	509	5' LTR	chr1:121781203-121781683	-	IAPLTR2_Mm	2	475	129	52	65	0.87	0.76
	510	solo LTR	chr1:121886342-121886694	+	IAPLTR2a	4	410	28	156	0	0.81	0.96
	511	solo LTR	chr1:122892025-122892526	-	IAPLTR2a2_Mm	1	444	29	6	120	0.96	0.92
	512	solo LTR	chr1:124034073-124034366	+	IAPEY3_LTR	1	320	184	92	0	NA	1
	513	solo LTR	chr1:124344618-124344966	+	IAPEY2_LTR	1	357	75	26	0	NA	NA
	514	5' LTR	chr1:124475245-124475568	+	IAPEY2_LTR	32	354	31	0	0	NA	NA
	514		chr1:124475568-124475732	+	IAPLTR4_I	17	180	160	49	49	NA	NA
	514		chr1:124475731-124476538	+	IAPLTR4_I	546	1350	183	10	12	NA	NA
	514		chr1:124477716-124477810	+	IAPEY3-int	1313	1406	64	0	0	NA	NA
	514		chr1:124477790-124477849	+	IAPEY3-int	2633	2689	105	0	34	NA	NA
	514		chr1:124477842-124477884	+	IAPEY4_I-int	4868	4909	48	0	0	NA	NA
	514		chr1:124477885-124478144	+	IAPEY3-int	7420	7680	54	8	0	NA	NA
	514	3' LTR	chr1:124478154-124478478	+	IAPEY2_LTR	32	354	46	0	3	NA	NA
	515	solo LTR	chr1:125025106-125025410	+	IAPLTR2b	1	307	77	30	20	0.9	0.66
	516	5' LTR	chr1:125316763-125317129	+	IAPLTR1_Mm	1	367	128	44	41	0.9	0.77
	516		chr1:125317129-125323606	+	IAPEz-int	8	6481	18	5	6	0.75	0.57
	516	3' LTR	chr1:125323606-125323972	+	IAPLTR1_Mm	1	367	125	44	41	0.92	0.82
	517	3' LTR	chr1:125346137-125346475	-	IAPLTR1a_Mm	1	337	21	0	3	0.93	0.94
	517		chr1:125346475-125347560	-	IAPEz-int	5400	6481	30	2	5	NA	NA
	517		chr1:125347535-125349989	-	IAPEz-int	8	2674	36	43	15	0.85	0.72
	517	5' LTR	chr1:125349989-125350326	-	IAPLTR1a_Mm	1	337	15	0	0	0.95	0.85
	518	solo LTR	chr1:125641457-125641697	-	IAPEY_LTR	149	385	81	8	21	0.92	0.95
	519	5' LTR	chr1:126424024-126424411	+	IAPLTR1_Mm	1	367	11	0	52	0.98	0.96
	519		chr1:126424411-126425644	+	IAPEz-int	8	1334	39	85	9	0.94	0.79
	519		chr1:126425635-126429307	+	IAPEz-int	2814	6481	16	1	2	NA	NA
	519	3' LTR	chr1:126429307-126429694	+	IAPLTR1_Mm	1	367	14	0	52	0.94	0.91
	520	solo LTR	chr1:126478807-126479223	+	IAPLTR2a2_Mm	1	444	34	77	10	0.82	0.86
	521	5' LTR	chr1:126939171-126939525	+	IAPLTR1_Mm	1	367	89	54	17	0.88	0.97
	521		chr1:126939525-126940765	+	IAPEz-int	8	1313	79	104	51	0.91	0.79
	521		chr1:126940763-126944024	+	IAPEz-int	3209	6478	22	3	1	NA	NA
	521	3' LTR	chr1:126944028-126944382	+	IAPLTR1_Mm	1	367	89	54	17	0.86	0.96
	522	5' LTR (of truncated element)	chr1:126980129-126980429	+	IAPLTR2b	1	310	30	40	7	0.91	0.8
	522		chr1:126980443-126980550	+	IAPEz-int	1	120	144	29	49	NA	0.72
	523	3' LTR	chr1:127558257-127558624	-	IAPLTR1_Mm	1	367	128	41	41	0.93	0.93
	523		chr1:127558624-127565117	-	IAPEz-int	8	6481	16	7	10	0.83	0.78
	523	5' LTR	chr1:127565117-127565484	-	IAPLTR1_Mm	1	367	128	41	41	0.96	0.92
	524	solo LTR	chr1:127701171-127701505	-	IAPLTR2b	1	327	30	0	21	0.96	0.95
	525	3' LTR	chr1:127875080-127875417	-	IAPLTR1a_Mm	1	337	24	0	0	0.94	0.95
	525		chr1:127875417-127881837	-	IAPEz-int	8	6481	22	15	7	0.89	0.84
	525	5' LTR	chr1:127881837-127882174	-	IAPLTR1a_Mm	1	337	24	0	0	0.93	0.89
	526	3' LTR	chr1:127891984-127892383	-	IAPLTR1_Mm	1	367	22	5	85	0.97	0.92
	526		chr1:127892383-127895636	-	IAPEz-int	3210	6481	21	7	1	0.79	0.85
	526		chr1:127895635-127896855	-	IAPEz-int	8	1313	102	84	13	0.92	NA
	526	5' LTR	chr1:127896855-127897254	-	IAPLTR1_Mm	1	367	25	5	85	0.98	0.79
	527		chr1:128087162-128089561	+	IAPEy-int	5123	7513	45	2	6	NA	NA
	527	3' LTR (of truncated element)	chr1:128089561-128089944	+	IAPEY_LTR	1	385	47	5	0	0.98	0.96
	528	5' LTR	chr1:128888074-128888399	+	IAPLTR2b	1	327	46	9	3	0.87	0.79
	528		chr1:128888400-128889155	+	IAPEz-int	9	662	82	8	45	0.73	0.63
	528		chr1:128889155-128889271	+	IAPEz-int	1359	1477	52	26	0	NA	NA
	528		chr1:128889272-128889518	+	IAPEz-int	2252	2497	78	4	4	NA	NA
	528		chr1:128889516-128891340	+	IAPEz-int	4655	6479	65	9	8	0.96	0.89
	528	3' LTR	chr1:128891342-128891667	+	IAPLTR2b	1	327	46	9	3	0.92	0.9
	529	solo LTR	chr1:128928641-128928995	+	IAPEY2_LTR	1	354	31	0	0	NA	NA
	530	solo LTR	chr1:129035450-129035722	+	IAPEY5_LTR	1	288	100	66	7	NA	NA
	531	5' LTR	chr1:129090399-129090765	+	IAPLTR2a2_Mm	1	444	25	213	0	0.63	0.63
	531		chr1:129090766-129090963	+	IAPEz-int	9	194	111	25	81	0.82	0.6
	531		chr1:129091017-129091583	+	IAPEz-int	168	662	68	22	16	NA	NA
	531		chr1:129091583-129091861	+	IAPEz-int	1359	1636	58	0	0	NA	NA
	531		chr1:129091860-129092607	+	IAPEz-int	5736	6479	49	15	19	NA	0.8
	531	3' LTR	chr1:129092609-129092949	+	IAPLTR2a2_Mm	1	444	21	306	0	0.64	0.79
	532	5' LTR	chr1:130534304-130534642	+	IAPLTR1a_Mm	1	337	36	0	3	0.9	0.88
	532		chr1:130534642-130537756	+	IAPEz-int	8	3165	28	26	12	0.92	0.78
	532		chr1:130537745-130538886	+	IAPEz-int	5345	6481	27	2	5	NA	NA
	532	3' LTR	chr1:130538886-130539224	+	IAPLTR1a_Mm	1	337	33	0	3	0.89	0.84
	533	solo LTR	chr1:130685888-130686234	+	IAPEY2_LTR	14	357	109	17	23	NA	NA
	534	solo LTR	chr1:130748256-130748702	+	IAPLTR2_Mm	1	475	52	70	5	0.91	0.95
	535	solo LTR	chr1:132410111-132410471	+	IAPLTR2a	1	411	31	142	0	0.96	0.92
	536	solo LTR	chr1:132841557-132841849	+	IAPLTR4	1	345	134	188	7	0.47	0.95
	537	solo LTR	chr1:133999448-133999867	+	IAPLTR2_Mm	1	475	29	134	0	0.86	0.73
	538	solo LTR	chr1:134425223-134425344	-	IAPEY2_LTR	169	289	319	41	41	NA	NA
	539	solo LTR	chr1:135189807-135190235	-	IAPLTR2_Mm	1	475	35	114	5	0.93	0.97
	540	3' LTR	chr1:136807987-136808387	-	IAPLTR2_Mm	1	411	26	55	28	0.91	0.92
	540		chr1:136808389-136809217	-	IAPEz-int	5651	6479	61	12	11	0.72	0.6
	540		chr1:136809210-136809553	-	IAPEz-int	1359	1700	53	0	3	NA	NA
	540		chr1:136809553-136810232	-	IAPEz-int	2	662	83	6	21	0.83	0.73
	540	5' LTR	chr1:136810233-136810714	-	IAPLTR2_Mm	1	475	35	44	56	0.82	0.69
	541	3' LTR	chr1:137273940-137274278	-	IAPLTR1a_Mm	1	337	36	0	3	0.87	0.92
	541		chr1:137274278-137275358	-	IAPEz-int	5400	6481	22	3	1	0.92	0.7
	541		chr1:137275333-137277931	-	IAPEz-int	8	2674	34	41	15	0.8	0.73
	541	5' LTR	chr1:137277931-137278269	-	IAPLTR1a_Mm	1	337	36	0	3	0.95	0.94
	542	solo LTR	chr1:137849912-137850217	-	IAPLTR2b	1	316	99	43	7	0.96	0.91
	543		chr1:138226234-138226513	+	IAPLTR4_I	14	332	151	143	0	0.97	0.9
	544		chr1:138226513-138228147	+	IAPLTR4_I	1	1599	66	8	6	NA	0.99
	545		chr1:138229837-138229954	+	IAPEY3-int	4530	4647	69	17	8	NA	NA
	545		chr1:138230235-138230682	+	IAPEY3-int	5203	5642	84	0	16	NA	NA
	545		chr1:138230673-138231128	+	IAPEY3-int	5761	6214	97	0	2	NA	NA
	545		chr1:138231118-138232014	+	IAPEY3-int	6743	7680	72	47	0	NA	NA
	545	3' LTR (of truncated element)	chr1:138232022-138232318	+	IAPEY3_LTR	14	332	145	78	0	0.92	0.95
	546	solo LTR	chr1:138340978-138341315	+	IAPLTR2b	1	327	31	9	39	0.91	0.87
	547	solo LTR	chr1:138862503-138862798	-	IAP1-MM_LTR	1	292	134	3	14	NA	NA
	548	solo LTR	chr1:139579676-139579970	-	IAP1-MM_LTR	1	292	132	14	20	NA	NA
	549	5' LTR	chr1:139724768-139725169	+	IAPLTR1_Mm	1	367	11	5	90	0.86	0.82
	549		chr1:139725169-139726451	+	IAPEz-int	8	1313	75	111	92	NA	NA
	549		chr1:139726450-139729724	+	IAPEz-int	3210	6481	20	1	1	NA	NA
	549	3' LTR	chr1:139729724-139730125	+	IAPLTR1_Mm	1	367	11	5	90	0.94	0.92
	550	5' LTR	chr1:139783421-139783730	+	IAPEY3_LTR	1	331	121	81	10	0.78	0.54
	550		chr1:139783730-139784122	+	IAPEY3-int	3	414	118	77	25	0.97	0.22
	550		chr1:139784116-139784565	+	IAPEY3-int	7228	7680	65	9	0	NA	NA
	550	3' LTR	chr1:139784573-139784871	+	IAPEY2_LTR	35	357	134	84	0	NA	0
	551	solo LTR	chr1:139865411-139865762	-	IAPLTR1a_Mm	1	332	94	3	57	0.93	0.93
	552	solo LTR	chr1:140166127-140166454	-	IAPLTR2b	1	327	97	25	25	0.97	0.83
	553	3' LTR	chr1:140301510-140301799	-	IAP1-MM_LTR	1	292	28	10	0	NA	NA
	553		chr1:140301799-140302756	-	IAP1-MM_I-int	2841	3853	52	58	0	NA	1
	553		chr1:140302743-140303115	-	IAP1-MM_I-int	831	1467	53	24	2	NA	NA
	553		chr1:140303170-140303400	-	IAP1-MM_I-int	32	278	45	104	30	NA	NA
	553	5' LTR	chr1:140303400-140303690	-	IAP1-MM_LTR	1	291	38	3	0	NA	NA
	554	solo LTR	chr1:140656352-140656693	+	IAPEY_LTR	44	385	47	3	0	1	NA
	555	5' LTR	chr1:140816760-140817161	+	IAPLTR1_Mm	1	367	3	5	90	0.93	0.92
	555		chr1:140817161-140823568	+	IAPEz-int	8	6481	22	20	9	NA	0.8
	555	3' LTR	chr1:140823568-140823969	+	IAPLTR1_Mm	1	367	3	5	90	0.83	0.92
	556	5' LTR	chr1:141035365-141035702	+	IAPLTR1a_Mm	1	337	12	0	0	0.82	0.8
	556		chr1:141035702-141042160	+	IAPEz-int	8	6476	19	9	7	0.86	0.76
	556	3' LTR	chr1:141042165-141042502	+	IAPLTR1a_Mm	1	337	12	0	0	0.91	0.8
	557	solo LTR	chr1:141066939-141067264	+	IAPLTR4	1	345	81	77	15	NA	NA
	558	5' LTR	chr1:141140180-141140495	+	IAPEY_LTR	1	385	70	222	0	0.95	0.64
	558		chr1:141140495-141141557	+	IAPEy-int	1	1058	103	6	9	0.87	0.47
	558		chr1:141141557-141144256	+	IAPEy-int	4804	7513	53	11	7	NA	NA
	558	3' LTR	chr1:141144256-141144639	+	IAPEY_LTR	1	385	68	5	0	NA	NA
	559	solo LTR	chr1:141300451-141300842	+	IAPLTR2a	1	411	31	51	0	0.94	0.91
	560	solo LTR	chr1:141318717-141319038	-	IAPLTR2b	1	327	112	44	25	0.78	0.87
	561	3' LTR	chr1:141372012-141372349	-	IAPLTR1a_Mm	1	337	24	0	0	0.92	0.87
	561		chr1:141372349-141372501	-	IAPEz-int	6330	6481	0	0	0	NA	NA
	561		chr1:141372489-141373700	-	IAPEz-int	8	1298	40	88	22	0.84	0.74
	561	5' LTR	chr1:141373700-141374037	-	IAPLTR1a_Mm	1	337	24	0	0	0.85	0.83
	562	solo LTR	chr1:141588290-141588666	-	IAPLTR2a2_Mm	1	444	40	181	0	0.92	0.88
	563	solo LTR	chr1:141676746-141677090	+	IAPLTR2b	1	327	46	0	49	0.89	0.61
	564	3' LTR	chr1:142356287-142356640	-	IAPLTR1_Mm	1	367	8	42	3	0.94	0.9
	564		chr1:142356640-142358631	-	IAPEz-int	4494	6481	21	2	3	0.82	0.75
	564		chr1:142358634-142359695	-	IAPEz-int	3210	4270	11	0	0	NA	NA
	564		chr1:142359694-142360812	-	IAPEz-int	94	1313	71	130	39	NA	NA
	564		chr1:142360786-142361029	-	IAPA_MM-int	1	256	66	62	8	NA	NA
	564	5' LTR	chr1:142361029-142361382	-	IAPLTR1_Mm	1	367	8	42	3	0.84	0.89
	565	3' LTR	chr1:142584891-142585242	-	IAPLTR1_Mm	1	367	96	65	20	0.98	0.85
	565		chr1:142585246-142588513	-	IAPEz-int	3210	6478	18	1	1	NA	NA
	565		chr1:142588512-142589799	-	IAPEz-int	8	1313	84	86	71	0.91	0.87
	565	5' LTR	chr1:142589799-142590150	-	IAPLTR1_Mm	1	367	96	65	20	0.89	0.9
	566	5' LTR	chr1:142611989-142612314	+	IAPEY_LTR	55	379	56	3	3	0.94	NA
	566		chr1:142612316-142612992	+	IAPEy-int	3	1058	150	14	22	0.96	NA
	566		chr1:142612992-142615706	+	IAPEy-int	4804	7513	49	4	6	NA	NA
	566	3' LTR	chr1:142615706-142616036	+	IAPEY_LTR	55	385	49	6	3	0.65	0.82
	567	solo LTR	chr1:143592998-143593360	+	IAPEY2_LTR	1	357	48	3	17	NA	NA
	568	3' LTR (of truncated element)	chr1:143831954-143832311	-	IAPEY2_LTR	1	357	36	0	0	NA	NA
	568		chr1:143832314-143832433	-	IAPEY3-int	7556	7676	8	17	0	NA	NA
	568		chr1:143832434-143832541	-	IAPEY3-int	6907	7013	103	0	0	NA	NA
	568		chr1:143832541-143832600	-	IAPEY3-int	4852	4910	34	0	0	NA	NA
	568		chr1:143832593-143833041	-	IAPEY3-int	2238	2689	65	9	0	NA	NA
	568		chr1:143833018-143834673	-	IAPEY3-int	3	1982	130	17	44	NA	NA
	574	3' LTR	chr1:143847163-143847575	-	IAPLTR2a	1	411	40	15	17	0.79	0.8
	574		chr1:143847577-143848401	-	IAPEz-int	5653	6479	32	4	0	0.9	0.85
	574		chr1:143848396-143848739	-	IAPEz-int	1359	1700	73	0	3	NA	NA
	574		chr1:143848739-143849643	-	IAPEz-int	2	662	90	21	62	0.69	0.69
	574	5' LTR	chr1:143849644-143850056	-	IAPLTR2a	1	411	45	15	17	0.77	0.76
	575	solo LTR	chr1:143884268-143884610	+	IAPLTR4	1	345	53	9	0	0.81	0.99
	576	5' LTR	chr1:144384049-144384487	+	IAPLTR2_Mm	1	475	97	121	36	0.96	0.63
	576		chr1:144384497-144390917	+	IAPEz-int	35	6481	13	4	1	0.77	0.77
	576	3' LTR	chr1:144390917-144391363	+	IAPLTR2_Mm	1	475	102	101	36	0.91	0.79
	569	3' LTR	chr1:144854674-144855046	-	IAPLTR1_Mm	1	367	52	0	13	0.94	0.89
	569		chr1:144855046-144861422	-	IAPEz-int	8	6481	17	16	1	0.8	0.63
	569	5' LTR	chr1:144861422-144861794	-	IAPLTR1_Mm	1	367	55	0	13	0.93	0.91
	570	solo LTR	chr1:145120277-145120689	+	IAPLTR2a	1	411	57	24	27	0.9	0.85
	571	solo LTR	chr1:145937925-145938309	+	IAPEY_LTR	1	385	44	3	0	0.9	0.18
	577	solo LTR	chr1:146030847-146031146	+	IAPEY3_LTR	1	327	134	94	0	NA	0.85
	578	3' LTR	chr1:146104056-146104381	-	IAPLTR3	1	326	65	3	0	NA	NA
	578		chr1:146104381-146105874	-	IAPLTR3-int	5304	6801	37	9	6	NA	NA
	578		chr1:146105872-146107306	-	IAPLTR3-int	1	1472	59	30	3	NA	NA
	578	5' LTR	chr1:146107306-146107631	-	IAPLTR3	1	326	58	3	0	NA	NA
	579	5' LTR	chr1:146120983-146121320	+	IAPLTR1a_Mm	1	337	21	0	0	0.94	0.82
	579		chr1:146121320-146127693	+	IAPEz-int	8	6481	18	17	1	0.8	0.7
	579	3' LTR	chr1:146127693-146128047	+	IAPLTR1a_Mm	1	337	18	0	48	0.89	0.79
	580	solo LTR	chr1:146174010-146174424	+	IAPLTR2_Mm	1	455	29	151	22	0.9	0.86
	581	3' LTR	chr1:146282081-146282557	-	IAPLTR2_Mm	1	475	123	44	46	0.91	0.85
	581		chr1:146282557-146283815	-	IAPEz-int	5215	6481	30	7	0	0.65	0.74
	581		chr1:146283814-146288713	-	IAPEz-int	8	4927	5	4	0	0.88	0.76
	581	5' LTR	chr1:146288713-146289187	-	IAPLTR2_Mm	1	475	116	53	51	0.92	0.68
	582	solo LTR	chr1:146308155-146308526	-	IAPLTR2a	1	411	14	108	0	0.88	0.8
	583	3' LTR	chr1:146397205-146397559	-	IAPLTR1a_Mm	1	337	18	0	48	0.93	0.84
	583		chr1:146397559-146403934	-	IAPEz-int	8	6481	18	17	1	0.9	0.79
	583	5' LTR	chr1:146403934-146404288	-	IAPLTR1a_Mm	1	337	18	0	48	0.96	0.87
	584	solo LTR	chr1:146406190-146406569	+	IAPEY_LTR	1	385	48	16	0	0.83	0.99
	585	solo LTR	chr1:146805792-146806250	-	IAPLTR2_Mm	1	475	118	74	37	0.85	0.91
	586	solo LTR	chr1:147176913-147177241	-	IAPEY_LTR	53	385	101	70	22	NA	NA
	587	5' LTR	chr1:147201526-147201839	+	IAP1-MM_LTR	1	292	87	10	77	NA	NA
	587		chr1:147201839-147201922	+	IAP1-MM_I-int	1	83	60	0	0	NA	NA
	587		chr1:147202930-147204987	+	IAP1-MM_I-int	1273	3295	37	2	2	NA	NA
	587		chr1:147205793-147206402	+	IAP1-MM_I-int	3273	3853	70	15	61	NA	NA
	587	3' LTR	chr1:147206402-147206717	+	IAP1-MM_LTR	1	292	68	0	73	NA	NA
	588	solo LTR	chr1:147359626-147360017	-	IAPLTR2a	1	411	39	67	15	0.93	0.91
	589	5' LTR	chr1:147366401-147366692	+	IAP1-MM_LTR	1	292	72	3	0	NA	NA
	589		chr1:147366692-147366997	+	IAP1-MM_I-int	1	279	72	7	92	NA	NA
	589		chr1:147367050-147369702	+	IAP1-MM_I-int	831	3853	45	44	0	NA	NA
	589	3' LTR	chr1:147369702-147369998	+	IAP1-MM_LTR	1	292	52	10	24	NA	NA
	590	solo LTR	chr1:147727217-147727565	+	IAPLTR2b	1	327	30	0	60	0.96	0.83
	591	3' LTR	chr1:147943806-147943851	-	IAPEY_LTR	341	385	89	0	0	0.99	0.33
	591		chr1:147943851-147944129	-	IAPEy-int	1	291	94	7	12	0.97	0.06
	591	5' LTR	chr1:147944129-147944510	-	IAPEY_LTR	4	385	47	3	0	0.98	0.03
	592	5' LTR	chr1:148093996-148094343	+	IAPEY2_LTR	1	354	136	23	3	0.97	0.74
	592		chr1:148094348-148094786	+	IAPEy-int	1	454	176	64	27	0.9	0.9
	592		chr1:148095717-148095813	+	IAPEy-int	4567	4665	64	52	21	NA	NA
	592		chr1:148096074-148096522	+	IAPEy-int	5203	5642	93	0	18	NA	NA
	592		chr1:148096513-148096974	+	IAPEy-int	5761	6215	83	0	13	NA	NA
	592		chr1:148096963-148097742	+	IAPEy-int	6735	7513	119	8	8	NA	NA
	592	3' LTR	chr1:148097742-148098093	+	IAPEY2_LTR	1	357	138	23	6	0.97	0.78
	593	3' LTR	chr1:148168614-148168952	-	IAPLTR1a_Mm	1	337	33	0	3	0.92	0.88
	593		chr1:148168952-148171119	-	IAPEz-int	4317	6481	17	2	3	0.82	0.84
	593		chr1:148171118-148174041	-	IAPEz-int	8	3001	35	37	13	0.87	0.76
	593	5' LTR	chr1:148174041-148174379	-	IAPLTR1a_Mm	1	337	33	0	3	0.89	0.85
	594	solo LTR	chr1:148202410-148202806	-	IAPLTR2a	1	411	33	38	0	0.91	0.84
	595	5' LTR	chr1:148274102-148274565	+	IAPLTR1_Mm	1	367	14	4	212	0.93	0.89
	595		chr1:148274565-148275871	+	IAPEz-int	8	1313	65	90	90	0.76	0.73
	595		chr1:148275870-148279144	+	IAPEz-int	3210	6481	18	1	0	0.85	0.91
	595	3' LTR	chr1:148279144-148279607	+	IAPLTR1_Mm	1	367	11	4	212	0.86	0.91
	596	3' LTR	chr1:148348822-148349140	-	IAPEY_LTR	55	385	115	60	19	NA	NA
	596		chr1:148349140-148353379	-	IAPEY3-int	148	7581	68	50	33	NA	NA
	596	5' LTR	chr1:148353402-148353731	-	IAPEY_LTR	50	385	146	40	18	NA	NA
	597	3' LTR	chr1:148456758-148457096	-	IAPLTR1a_Mm	1	337	33	0	3	0.87	0.84
	597		chr1:148457096-148463572	-	IAPEz-int	8	6481	25	6	6	0.76	0.79
	597	5' LTR	chr1:148463572-148463910	-	IAPLTR1a_Mm	1	337	30	0	3	0.91	0.81
	598	5' LTR	chr1:148485455-148485822	+	IAPLTR1_Mm	1	367	14	5	5	0.86	0.75
	598		chr1:148485822-148487081	+	IAPEz-int	8	1313	67	122	85	0.79	0.72
	598		chr1:148487080-148490354	+	IAPEz-int	3210	6481	18	1	1	0.71	0.75
	598	3' LTR	chr1:148490354-148490721	+	IAPLTR1_Mm	1	367	14	5	5	0.83	0.76
	599	solo LTR	chr1:149032324-149032649	-	IAPLTR3	1	326	34	3	0	NA	NA
	600	solo LTR	chr1:149141700-149142167	-	IAPLTR2_Mm	1	475	37	39	21	0.9	0.91
	601	solo LTR	chr1:149176851-149177190	+	IAPLTR1a_Mm	1	337	12	0	6	0.97	0.98
	602	5' LTR	chr1:149393288-149393640	+	IAPLTR1a_Mm	1	337	21	0	43	0.94	0.87
	602		chr1:149393640-149400012	+	IAPEz-int	8	6481	18	17	1	0.87	0.74
	602	3' LTR	chr1:149400012-149400364	+	IAPLTR1a_Mm	1	337	21	0	43	0.91	0.89
	603	solo LTR	chr1:149459788-149460097	-	IAPEY2_LTR	33	341	97	42	3	NA	NA
	604	3' LTR	chr1:149506291-149506642	-	IAPLTR1_Mm	1	367	96	65	20	0.95	0.91
	604		chr1:149506646-149513103	-	IAPEz-int	8	6478	30	8	6	0.85	0.91
	604	5' LTR	chr1:149513103-149513454	-	IAPLTR1_Mm	1	367	96	65	20	0.93	0.9
	605	3' LTR	chr1:149514279-149514649	-	IAPLTR1_Mm	1	367	16	3	11	0.87	0.89
	605		chr1:149514649-149521027	-	IAPEz-int	8	6481	23	16	1	0.86	0.68
	605	5' LTR	chr1:149521027-149521397	-	IAPLTR1_Mm	1	367	16	3	11	0.87	0.88
	606	solo LTR	chr1:149572619-149572955	+	IAPEY_LTR	54	385	57	3	15	0.93	0.84
	607	5' LTR	chr1:149581516-149581855	+	IAPLTR1a_Mm	1	337	21	0	6	0.88	0.78
	607		chr1:149581867-149588317	+	IAPEz-int	3	6481	21	11	7	0.59	0.64
	607	3' LTR	chr1:149588317-149588656	+	IAPLTR1a_Mm	1	337	21	0	6	0.91	0.87
	608	solo LTR	chr1:149981544-149981852	-	IAPEY2_LTR	40	354	97	23	0	NA	NA
	609	solo LTR	chr1:149992136-149992482	-	IAPLTR2b	1	327	9	0	55	0.93	0.95
	610	solo LTR	chr1:150012942-150013274	+	IAPEY3_LTR	1	332	33	0	0	NA	NA
	611	5' LTR (of truncated element)	chr1:150229684-150230195	+	IAPLTR2a2_Mm	1	444	48	4	135	0.95	0.93
	611		chr1:150230197-150230270	+	IAPEz-int	3	81	96	82	0	0.8	0.72
	611		chr1:150230310-150230415	+	IAPEz-int	18	123	128	114	105	0.98	0.98
	611		chr1:150230622-150231091	+	IAPEz-int	168	487	65	4	0	NA	NA
	572	solo LTR	chr1:150231093-150231461	-	IAPLTR2a2_Mm	1	319	73	26	38	0.47	NA
	612	solo LTR	chr1:150692384-150692818	+	IAPLTR2_Mm	1	475	21	106	11	0.94	0.96
	613	solo LTR	chr1:152275012-152275342	-	IAPEY5_LTR	1	320	125	8	28	NA	NA
	614	solo LTR	chr1:152413558-152413886	-	IAPEY_LTR	54	385	40	12	0	0.98	0.91
	615		chr1:152436462-152436681	-	IAP-d-int	5667	5884	64	0	5	NA	NA
	616		chr1:152436685-152437171	-	IAP-d-int	5006	5527	62	86	12	NA	NA
	617		chr1:152437171-152437323	-	IAP-d-int	347	502	185	33	7	NA	NA
	618		chr1:152437317-152437660	-	IAP-d-int	95	602	81	9	69	NA	NA
	619	5' LTR	chr1:152662875-152663261	+	IAPLTR1_Mm	1	367	19	5	54	0.96	0.96
	619		chr1:152663261-152664488	+	IAPEz-int	8	1313	82	86	21	0.7	0.85
	619		chr1:152664487-152667764	+	IAPEz-int	3210	6481	23	1	2	0.87	NA
	619	3' LTR	chr1:152667764-152668150	+	IAPLTR1_Mm	1	367	19	5	54	0.92	0.94
	620	solo LTR	chr1:153880461-153880954	+	IAPLTR2_Mm	1	475	72	8	45	0.87	0.89
	621	3' LTR	chr1:154898972-154899309	-	IAPLTR1a_Mm	1	337	48	0	0	0.95	0.92
	621		chr1:154899309-154905728	-	IAPEz-int	8	6481	22	16	7	0.91	0.86
	621	5' LTR	chr1:154905728-154906061	-	IAPLTR1a_Mm	1	337	48	12	0	0.9	0.85
	622	solo LTR	chr1:156100363-156100822	+	IAPLTR2_Mm	1	475	85	59	24	0.9	0.95
	623	solo LTR	chr1:156611126-156611451	-	IAPEY2_LTR	33	357	31	6	6	NA	NA
	624	solo LTR	chr1:156726983-156727336	+	IAPEY2_LTR	1	354	25	3	0	NA	NA
	625	solo LTR	chr1:156798979-156799308	-	IAPEY2_LTR	32	357	88	18	27	NA	NA
	626	solo LTR	chr1:157042245-157042592	-	IAPEY2_LTR	1	354	23	20	0	NA	NA
	627	solo LTR	chr1:157067389-157067738	-	IAPLTR1a_Mm	1	326	95	3	69	0.88	0.94
	628	solo LTR	chr1:157250936-157251251	+	IAPEY2_LTR	1	355	63	127	0	NA	NA
	629	solo LTR	chr1:157501193-157501493	-	IAPEY3C_LTR	1	304	20	13	0	NA	NA
	630	solo LTR	chr1:158012694-158013035	-	IAPLTR4	1	337	95	0	12	NA	NA
	631	3' LTR	chr1:159969770-159970122	-	IAPLTR1a_Mm	1	337	18	0	43	0.92	0.9
	631		chr1:159970122-159976499	-	IAPEz-int	8	6481	15	15	0	0.82	0.67
	631	5' LTR	chr1:159976499-159976851	-	IAPLTR1a_Mm	1	337	15	0	43	0.92	0.93
	632	solo LTR	chr1:160767455-160767904	+	IAPLTR2a2_Mm	1	444	123	29	40	0.85	0.13
	633	3' LTR	chr1:160815897-160816234	-	IAPLTR1_Mm	1	367	12	95	6	0.95	0.95
	633		chr1:160816234-160819505	-	IAPEz-int	3210	6481	22	1	1	NA	NA
	633		chr1:160819504-160820689	-	IAPEz-int	8	1313	106	143	40	0.88	0.63
	633	5' LTR	chr1:160820689-160821026	-	IAPLTR1_Mm	1	367	12	95	6	0.93	0.91
	634	solo LTR	chr1:161086997-161087292	-	IAPLTR2b	24	327	48	30	0	0.86	0.97
	635	solo LTR	chr1:161153603-161153905	-	IAPLTR2b	3	307	51	30	20	0.92	0.99
	636		chr1:161322736-161323414	-	IAPEY3-int	6995	7680	133	15	3	NA	NA
	637		chr1:161323418-161323661	-	IAP-d-int	5007	5255	70	25	0	NA	NA
	638		chr1:161323661-161323718	-	IAP-d-int	447	503	158	0	0	NA	NA
	639		chr1:161470244-161470550	+	IAPLTR3-int	3652	3946	296	12	11	NA	NA
	640	5' LTR	chr1:161532178-161532692	+	IAPLTR2_Mm	1	475	30	2	78	0.8	0.77
	640		chr1:161532693-161532892	+	IAPEz-int	9	195	110	25	85	0.7	0.61
	640		chr1:161532945-161533523	+	IAPEz-int	168	662	61	1	16	NA	NA
	640		chr1:161533523-161533642	+	IAPEz-int	1359	1477	42	0	0	NA	NA
	640		chr1:161533637-161533889	+	IAPEz-int	2244	2497	95	8	0	NA	NA
	640		chr1:161533907-161535696	+	IAPEz-int	4678	6479	56	12	5	0.75	0.73
	640	3' LTR	chr1:161535698-161536174	+	IAPLTR2_Mm	1	475	40	8	11	0.91	0.84
	641	3' LTR	chr1:161610380-161610678	-	IAP1-MM_LTR	1	292	104	13	34	NA	NA
	641		chr1:161610678-161613634	-	IAP1-MM_I-int	1273	3853	82	56	6	NA	NA
	641		chr1:161613779-161613911	-	IAP1-MM_I-int	145	278	58	98	83	NA	NA
	641		chr1:161613911-161614170	-	IAP1-MM_I-int	1	262	91	39	27	NA	NA
	641	5' LTR	chr1:161614170-161614458	-	IAP1-MM_LTR	1	292	118	17	3	NA	NA
	642	solo LTR	chr1:161681781-161682129	+	IAPEY2_LTR	1	354	69	23	6	NA	0.96
	643	5' LTR	chr1:162840537-162840875	+	IAPLTR1a_Mm	1	337	117	12	15	0.96	0.92
	643		chr1:162840875-162847300	+	IAPEz-int	8	6478	29	9	2	0.96	0.83
	643	3' LTR	chr1:162847304-162847642	+	IAPLTR1a_Mm	1	337	117	12	15	0.94	0.95
	644	5' LTR	chr1:162971203-162971549	+	IAPLTR4	1	345	43	0	3	NA	NA
	644		chr1:162971554-162971668	+	IAPLTR3-int	7	117	191	9	35	NA	NA
	644		chr1:162971668-162971903	+	IAPLTR3-int	824	954	164	11	99	NA	NA
	644		chr1:162974300-162974443	+	IAPLTR3-int	4530	4670	81	35	49	NA	NA
	644		chr1:162974532-162977063	+	IAPLTR3-int	5064	7297	241	49	39	NA	NA
	644	3' LTR	chr1:162977066-162977412	+	IAPLTR4	1	345	58	0	3	NA	NA
	645	3' LTR	chr1:163468518-163468852	-	IAPLTR1a_Mm	1	337	30	9	0	0.91	0.92
	645		chr1:163468852-163471209	-	IAPEz-int	4123	6481	10	1	0	0.76	0.68
	645		chr1:163471211-163471334	-	IAPEY4_I-int	4801	4926	73	24	0	NA	NA
	645		chr1:163471331-163471593	-	IAPEz-int	2236	2497	115	4	4	NA	NA
	645		chr1:163471592-163471645	-	IAPEz-int	1359	1411	38	0	0	NA	NA
	645		chr1:163471645-163472303	-	IAPEz-int	3	662	43	32	17	0.85	0.8
	645	5' LTR	chr1:163472305-163472639	-	IAPLTR1a_Mm	1	337	27	9	0	0.91	0.92
	646	solo LTR	chr1:163692967-163693336	-	IAPLTR1_Mm	1	367	11	5	11	0.95	0.93
	647	3' LTR	chr1:164978008-164978340	-	IAPEY3_LTR	1	332	42	0	0	NA	NA
	647		chr1:164978340-164985974	-	IAPEY3-int	1	7680	58	19	13	NA	NA
	647	5' LTR	chr1:164985974-164986311	-	IAPEY3_LTR	1	332	30	0	15	NA	NA
	648	solo LTR	chr1:165082419-165082773	+	IAPEY2_LTR	1	354	31	0	0	NA	NA
	649	solo LTR	chr1:165102928-165103304	+	IAPEY_LTR	1	385	40	24	0	0.89	0.97
	650	5' LTR (of truncated element)	chr1:165209135-165209455	+	IAPEY3_LTR	1	321	25	3	0	NA	NA
	650		chr1:165209455-165210330	+	IAPLTR4_I	158	1056	93	29	1	NA	NA
	573		chr1:165210305-165211100	-	IAPEY3-int	1011	1807	89	2	0	NA	NA
	573		chr1:165211089-165211134	-	IAPLTR4_I	380	424	67	0	0	NA	NA
	573	3' LTR (of truncated element)	chr1:165211134-165211215	-	IAPEY3_LTR	1	81	12	0	0	NA	NA
	651	solo LTR	chr1:165580581-165581030	-	IAPLTR2a2_Mm	1	444	125	27	38	0.77	0.75
	652	5' LTR	chr1:166352191-166352520	+	IAPLTR2a2_Mm	1	442	49	346	3	0.9	0.78
	652		chr1:166352520-166355539	+	IAPEz-int	3	3076	71	32	14	0.93	0.83
	652		chr1:166355525-166356367	+	IAPEz-int	5630	6479	42	20	11	NA	NA
	652	3' LTR	chr1:166356369-166356698	+	IAPLTR2a2_Mm	1	442	49	346	3	0.9	0.94
	653	5' LTR	chr1:166575510-166575811	+	IAPEY3_LTR	1	327	137	93	7	NA	NA
	653		chr1:166575816-166576534	+	IAPEY3-int	3	731	120	18	3	NA	NA
	653		chr1:166576522-166576960	+	IAPEY3-int	2362	2802	68	7	0	NA	NA
	653		chr1:166576952-166581132	+	IAPEY3-int	3018	7230	99	11	3	0.88	0.35
	654	5' LTR	chr1:166581132-166581446	+	IAPLTR2b	1	325	41	35	0	0.96	0.9
	654		chr1:166581450-166581900	+	IAPEz-int	3	577	135	12	26	0.86	0.47
	654		chr1:166581886-166582143	+	IAPLTR4_I	915	1182	86	43	0	NA	NA
	654		chr1:166582219-166582444	+	IAPEY3-int	2272	2497	58	4	0	NA	NA
	654		chr1:166582443-166584266	+	IAPEz-int	4656	6479	77	9	9	0.68	0.79
	654	3' LTR	chr1:166584268-166584582	+	IAPLTR2b	1	325	48	35	0	0.94	0.9
	653		chr1:166584584-166585044	+	IAPEY3-int	7225	7680	120	11	20	0.9	0.87
	653	3' LTR	chr1:166585045-166585342	+	IAPEY3_LTR	2	327	162	101	3	NA	NA
	655		chr1:166593286-166593611	+	IAPLTR4_I	1	375	166	103	14	NA	NA
	656		chr1:166593611-166594455	+	IAPLTR4_I	11	952	74	20	11	NA	NA
	657		chr1:166596184-166596317	+	IAPEY3-int	4530	4670	76	68	8	NA	NA
	657		chr1:166596558-166597017	+	IAPEY3-int	5203	5645	77	2	37	NA	NA
	657		chr1:166597005-166597460	+	IAPEY3-int	5761	6214	101	0	2	NA	NA
	657		chr1:166597450-166598028	+	IAPEY3-int	6743	7338	88	31	0	NA	NA
	657		chr1:166598045-166598388	+	IAP1-MM_I-int	3590	3851	162	27	27	NA	NA
	657	5' LTR (of truncated element)	chr1:166598388-166598681	+	IAPEY3_LTR	1	320	164	92	0	0.73	0.89
	658	3' LTR	chr1:166763146-166763495	-	IAPLTR1a_Mm	1	326	98	3	69	0.91	0.93
	658		chr1:166763495-166766731	-	IAPEz-int	3244	6481	8	1	0	0.7	0.74
	658		chr1:166766723-166769528	-	IAPEz-int	1	2751	11	6	26	0.89	0.8
	658	5' LTR	chr1:166769529-166769878	-	IAPLTR1a_Mm	1	326	98	3	69	0.92	0.89
	659	solo LTR	chr1:166940021-166940493	-	IAPLTR2_Mm	1	467	120	83	66	0.76	0.89
	660		chr1:168005094-168005451	+	IAP-d-int	738	1095	315	27	23	NA	NA
	661		chr1:168005469-168005688	+	IAP-d-int	5002	5255	105	160	0	NA	NA
	662		chr1:168005688-168006371	+	IAPEY3-int	7046	7680	123	13	5	NA	NA
	663	solo LTR	chr1:168566829-168567301	+	IAPLTR2_Mm	1	475	60	57	51	0.96	0.95
	664	solo LTR	chr1:169091863-169092219	+	IAPEY2_LTR	1	357	39	3	0	NA	NA
	665	5' LTR	chr1:169542419-169542756	+	IAPLTR1a_Mm	1	337	21	0	0	0.92	0.93
	665		chr1:169542756-169543631	+	IAPEz-int	8	890	66	53	43	0.89	0.7
	665		chr1:169543637-169548545	+	IAPEz-int	1566	6473	14	1	1	0.49	0.39
	665	3' LTR	chr1:169548553-169548890	+	IAPLTR1a_Mm	1	337	18	0	0	0.89	0.92
	666	5' LTR	chr1:170115797-170116134	+	IAPLTR1a_Mm	1	337	24	0	0	0.84	0.74
	666		chr1:170116134-170122544	+	IAPEz-int	8	6481	19	17	7	0.88	0.7
	666	3' LTR	chr1:170122544-170122881	+	IAPLTR1a_Mm	1	337	24	0	0	0.92	0.89
	667	solo LTR	chr1:171511392-171511576	+	IAPLTR2_Mm	309	475	121	5	98	0.97	0.98
	668	5' LTR	chr1:171829710-171830268	+	IAPLTR2a2_Mm	1	444	41	2	206	0.87	0.86
	668		chr1:171830269-171830345	+	IAPEz-int	3	83	116	15	19	0.61	0.21
	668		chr1:171830363-171830408	+	IAPEz-int	11	55	133	0	0	0.94	0.88
	668		chr1:171830412-171831142	+	IAPEz-int	15	662	82	6	45	0.82	0.75
	668		chr1:171831142-171831420	+	IAPEz-int	1359	1636	65	0	0	NA	NA
	668		chr1:171831419-171832171	+	IAPEz-int	5736	6481	53	5	13	0.89	0.56
	668	3' LTR	chr1:171832175-171832731	+	IAPLTR2a2_Mm	5	444	43	2	210	0.99	0.98
	669	5' LTR	chr1:172265673-172266012	+	IAPLTR2a2_Mm	1	441	50	304	3	0.91	0.49
	669		chr1:172266020-172268207	+	IAPEz-int	3	2345	104	108	32	0.85	0.55
	669		chr1:172268206-172268262	+	IAPEz-int	2719	2774	125	0	0	NA	NA
	669		chr1:172268260-172268617	+	IAPEz-int	4001	4357	22	0	0	NA	NA
	669		chr1:172268608-172269382	+	IAPEz-int	5709	6479	25	3	7	NA	NA
	669	3' LTR	chr1:172269384-172269728	+	IAPLTR2a2_Mm	1	337	114	14	35	0.97	0.94
	670	solo LTR	chr1:172942448-172942788	+	IAPLTR2b	1	327	49	9	47	0.93	0.98
	671	3' LTR	chr1:173572497-173572814	-	IAPEY3_LTR	1	327	128	44	13	NA	NA
	671		chr1:173572814-173573076	-	IAPEY3-int	7415	7680	99	15	0	NA	NA
	671		chr1:173573076-173580305	-	IAPEY3-int	3	7273	85	9	3	NA	NA
	671	5' LTR	chr1:173580305-173580638	-	IAPEY3_LTR	1	331	116	12	18	NA	NA
	672	solo LTR	chr1:173721864-173722162	+	IAPEY3C_LTR	1	304	30	20	0	NA	NA
	673	3' LTR	chr1:175042001-175042338	-	IAPLTR1a_Mm	1	337	48	0	0	0.95	0.85
	673		chr1:175042338-175044668	-	IAPEz-int	4154	6481	16	1	2	0.82	0.59
	673		chr1:175044658-175047949	-	IAPEz-int	8	3350	28	28	12	0.85	0.77
	673	5' LTR	chr1:175047949-175048286	-	IAPLTR1a_Mm	1	337	48	0	0	0.93	0.85
	674	solo LTR	chr1:175538919-175539223	-	IAPLTR2b	1	307	77	30	20	0.95	0.95
	675	3' LTR	chr1:176543083-176543420	-	IAPLTR1a_Mm	1	337	36	0	0	0.85	0.68
	675		chr1:176543420-176549825	-	IAPEz-int	8	6481	23	18	7	0.83	0.73
	675	5' LTR	chr1:176549825-176550162	-	IAPLTR1a_Mm	1	337	36	0	0	0.95	0.87
	676	3' LTR	chr1:176583565-176583883	-	IAPEY2_LTR	1	357	72	123	0	1	NA
	676		chr1:176583883-176585587	-	IAPEy-int	5829	7513	111	3	15	NA	NA
	676		chr1:176585574-176587019	-	IAPEY3-int	1	1461	113	19	8	NA	NA
	676	5' LTR	chr1:176587019-176587338	-	IAPEY2_LTR	33	357	97	19	0	NA	NA
	677	solo LTR	chr1:177091537-177091885	+	IAPEY2_LTR	1	357	89	26	0	NA	NA
	678	solo LTR	chr1:177352962-177353298	+	IAPEY2_LTR	1	357	42	62	0	NA	NA
	679	5' LTR	chr1:178058027-178058377	+	IAPLTR1_Mm	1	367	93	66	17	0.93	0.94
	679		chr1:178058387-178064772	+	IAPEz-int	35	6478	29	11	2	0.93	0.84
	679	3' LTR	chr1:178064776-178065126	+	IAPLTR1_Mm	1	367	93	66	17	0.92	0.93
	680	3' LTR	chr1:178126808-178127198	-	IAPLTR2a	1	411	23	54	0	0.78	0.73
	680		chr1:178127203-178128032	-	IAPEz-int	5653	6476	52	12	18	0.9	0.77
	680		chr1:178128027-178128370	-	IAPEz-int	1359	1700	76	0	3	NA	NA
	680		chr1:178128370-178128806	-	IAPEz-int	224	662	55	27	20	NA	NA
	680		chr1:178128806-178129191	-	IAPA_MM-int	2	332	109	0	140	0.94	0.76
	680	5' LTR	chr1:178129192-178129582	-	IAPLTR2a	1	411	31	54	0	0.95	0.85
	681	5' LTR	chr1:178174113-178174446	+	IAPLTR1a_Mm	1	337	24	12	0	0.96	0.86
	681		chr1:178174446-178180864	+	IAPEz-int	8	6481	21	16	7	0.81	0.77
	681	3' LTR	chr1:178180864-178181197	+	IAPLTR1a_Mm	1	337	21	12	0	0.93	0.88
	682	solo LTR	chr1:178414435-178414835	-	IAPLTR2a2_Mm	1	444	25	110	0	0.89	0.91
	683	solo LTR	chr1:179179706-179180200	+	IAPLTR2_Mm	1	475	28	30	69	0.93	0.96
	684	solo LTR	chr1:179397638-179397943	-	IAPLTR2b	1	313	49	26	0	0.93	0.95
	685	5' LTR	chr1:179893907-179894303	+	IAPLTR2a	22	411	102	40	56	0.94	0.91
	685		chr1:179894313-179900751	+	IAPEz-int	35	6481	17	6	4	0.83	0.68
	685	3' LTR	chr1:179900751-179901168	+	IAPLTR2a	1	411	101	38	53	0.93	0.87
	686	solo LTR	chr1:179942171-179942548	+	IAPLTR2a	1	411	42	90	0	0.74	0.8
	687	5' LTR	chr1:180612082-180612560	+	IAPLTR2_Mm	1	467	134	42	65	0.9	0.9
	687		chr1:180612561-180613257	+	IAPEz-int	1	662	77	4	53	0.63	0.88
	687		chr1:180613257-180613320	+	IAPEz-int	1359	1419	115	0	32	NA	NA
	687		chr1:180613309-180613571	+	IAPEz-int	2236	2497	115	4	4	NA	NA
	687		chr1:180613566-180613691	+	IAPEz-int	4783	4910	96	24	0	NA	NA
	687		chr1:180613693-180616052	+	IAPEz-int	4123	6481	20	2	2	0.81	0.76
	687	3' LTR	chr1:180616052-180616530	+	IAPLTR2_Mm	1	467	134	42	65	0.92	0.92
	688	3' LTR	chr1:181263525-181263877	-	IAPLTR1a_Mm	1	337	15	0	43	0.78	0.91
	688		chr1:181263877-181270254	-	IAPEz-int	8	6481	19	16	1	0.84	0.71
	688	5' LTR	chr1:181270254-181270606	-	IAPLTR1a_Mm	1	337	15	0	43	0.93	0.93
	689	5' LTR	chr1:181492909-181493245	+	IAPLTR1a_Mm	1	337	18	3	0	0.9	0.89
	689		chr1:181493245-181495921	+	IAPEz-int	8	2751	38	39	14	0.87	0.74
	689		chr1:181495913-181499145	+	IAPEz-int	3244	6481	13	2	0	NA	NA
	689	3' LTR	chr1:181499145-181499481	+	IAPLTR1a_Mm	1	337	18	3	0	0.93	0.94
	690	solo LTR	chr1:181569149-181569472	+	IAPEY2_LTR	32	354	25	0	0	NA	NA
	691		chr1:181782193-181782483	-	IAPEY3-int	3	295	132	17	7	NA	NA
	692	5' LTR	chr1:182173904-182174243	+	IAPEY2_LTR	1	341	77	6	0	0.6	NA
	692		chr1:182174262-182175913	+	IAPEy-int	3	2012	136	8	29	NA	NA
	692		chr1:182175890-182176337	+	IAPEy-int	2238	2689	63	11	0	NA	NA
	692		chr1:182176330-182176389	+	IAPEY4_I-int	4868	4926	34	0	0	NA	NA
	692		chr1:182176389-182177008	+	IAPEy-int	6896	7513	107	5	7	NA	NA
	692	3' LTR	chr1:182177008-182177344	+	IAPEY2_LTR	1	357	36	62	0	0.49	NA
	693	solo LTR	chr1:182194371-182194603	+	IAPEY3_LTR	101	332	17	4	4	NA	NA
	694	solo LTR	chr1:182219713-182220031	+	IAPLTR2b	1	327	28	28	0	0.91	0.93
	695	5' LTR	chr1:183564463-183564872	+	IAPLTR2a	1	411	97	47	42	0.94	0.87
	695		chr1:183564922-183565359	+	IAPEz-int	70	505	46	7	9	0.71	0.68
	695		chr1:183565327-183570831	+	IAPEz-int	972	6481	11	1	0	0.73	0.75
	695	3' LTR	chr1:183570831-183571240	+	IAPLTR2a	1	411	89	49	44	0.93	0.86
	696	solo LTR	chr1:183688752-183689109	+	IAPEY2_LTR	1	357	22	0	0	NA	NA
	697	solo LTR	chr1:184599386-184599918	+	IAPLTR2a2_Mm	1	444	23	6	171	0.76	0.81
	698	solo LTR	chr1:184890420-184890860	+	IAPLTR2_Mm	1	475	99	116	36	0.94	0.93
	699	solo LTR	chr1:185220858-185221207	+	IAPLTR1a_Mm	1	326	98	3	69	0.94	0.96
	700	5' LTR	chr1:185303498-185303979	+	IAPLTR2a2_Mm	1	444	54	6	83	0.93	0.88
	700		chr1:185303981-185304196	+	IAPEz-int	3	250	107	31	89	0.96	0.97
	700		chr1:185304251-185304287	+	IAPEz-int	145	180	83	0	0	NA	NA
	700		chr1:185304413-185304991	+	IAPEz-int	168	662	67	1	16	NA	NA
	700		chr1:185304991-185305269	+	IAPEz-int	1359	1636	72	0	0	NA	NA
	700		chr1:185305268-185306028	+	IAPEz-int	5736	6481	58	4	22	0.8	NA
	700	3' LTR	chr1:185306028-185306509	+	IAPLTR2a2_Mm	1	444	50	6	83	0.94	0.95
	701	solo LTR	chr1:186213758-186214083	-	IAPLTR2b	1	327	22	40	34	0.91	0.94
	702	solo LTR	chr1:187252263-187252541	-	IAPEY3C_LTR	1	291	99	68	22	0.96	NA
	703	solo LTR	chr1:188486084-188486388	-	IAPEY3C_LTR	1	304	13	0	0	NA	NA
	704	solo LTR	chr1:189021991-189022453	-	IAPLTR2_Mm	1	475	29	43	15	0.9	0.95
	705	3' LTR (of truncated element)	chr1:189198306-189198764	-	IAPLTR2a2_Mm	1	444	123	33	63	0.8	0.91
	705		chr1:189198764-189198827	-	IAPEz-int	6418	6481	16	16	0	NA	NA
	707	solo LTR	chr1:190542044-190542142	+	IAPLTR1_Mm	185	282	277	41	41	NA	NA
	708	solo LTR	chr1:191137774-191138066	+	IAPEY5_LTR	1	293	24	7	3	NA	NA
	709	5' LTR	chr1:191501584-191501993	+	IAPLTR2a2_Mm	1	444	24	86	0	0.86	0.89
	709		chr1:191501995-191502055	+	IAPEz-int	3	57	91	0	83	0.83	0.91
	709		chr1:191502063-191502649	+	IAPEz-int	11	429	114	23	88	0.78	0.79
	709		chr1:191502649-191503110	+	IAPEz-int	211	662	55	0	19	NA	NA
	709		chr1:191503110-191503388	+	IAPEz-int	1359	1636	72	0	0	NA	NA
	709		chr1:191503387-191504146	+	IAPEz-int	5736	6481	52	4	21	NA	NA
	709	3' LTR	chr1:191504146-191504565	+	IAPLTR2a2_Mm	1	444	45	60	0	0.94	0.95
	710	5' LTR (of truncated element)	chr1:192155480-192155833	+	IAPLTR1_Mm	1	367	23	48	8	0.92	0.96
	710		chr1:192155833-192156655	+	IAPEz-int	8	864	104	84	41	0.75	0.91
	712	solo LTR	chr1:192629956-192630200	+	IAPLTR2a2_Mm	215	444	74	4	62	0.89	0.88
	713		chr1:192957228-192957316	+	IAPEY3-int	491	578	102	0	0	NA	NA
	713		chr1:192957313-192957724	+	IAPEY3-int	1570	1982	90	5	0	NA	NA
	713		chr1:192957701-192957958	+	IAPEY3-int	2238	2497	74	12	0	NA	NA
	713		chr1:192957955-192959845	+	IAPLTR3-int	4906	6801	224	36	33	0.95	0.89
	713	3' LTR (of truncated element)	chr1:192959845-192960165	+	IAPLTR2b	1	325	86	31	16	0.89	0.94
	718		chr1:194467850-194469828	+	IAP-d-int	3	2001	166	25	25	NA	NA
	719		chr1:194469900-194474036	+	IAP-d-int	2002	6184	166	25	25	NA	NA
	720		chr1:194474067-194474706	+	IAP-d-int	5632	6542	154	30	11	NA	NA
	721	solo LTR	chr1:194653823-194654190	+	IAPLTR1_Mm	1	367	49	0	0	0.97	0.88
	722	3' LTR	chr1:194967387-194967680	-	IAP1-MM_LTR	1	292	41	0	3	NA	NA
	722		chr1:194967680-194970228	-	IAP1-MM_I-int	1239	3853	24	27	0	NA	NA
	722		chr1:194970195-194970383	-	IAP1-MM_I-int	831	1017	27	0	5	NA	NA
	722		chr1:194970438-194970678	-	IAP1-MM_I-int	1	278	43	188	29	NA	NA
	722	5' LTR	chr1:194970678-194970985	-	IAP1-MM_LTR	1	292	48	0	49	NA	NA
	723	solo LTR	chr1:195268564-195269001	-	IAPLTR2a2_Mm	1	444	119	39	23	0.9	0.79
	724	5' LTR	chr1:195320289-195320648	+	IAPLTR1a_Mm	1	335	108	3	70	0.77	0.85
	724		chr1:195320657-195327090	+	IAPEz-int	35	6481	11	2	0	0.83	0.84
	724	3' LTR	chr1:195327090-195327446	+	IAPLTR1a_Mm	1	332	103	3	70	0.93	0.9
	731	3' LTR	chr10:3316243-3316701	-	IAPLTR2_Mm	1	475	129	74	37	0.92	0.87
	731		chr10:3316701-3319648	-	IAPEz-int	3525	6481	14	3	0	0.74	0.92
	731		chr10:3319648-3319771	-	IAPEY4_I-int	4801	4926	81	24	0	NA	NA
	731		chr10:3319768-3320030	-	IAPEz-int	2236	2497	115	4	4	NA	NA
	731		chr10:3320019-3320082	-	IAPEz-int	1359	1419	82	0	32	NA	NA
	731		chr10:3320082-3320527	-	IAPEz-int	224	662	65	7	20	NA	NA
	731		chr10:3320527-3320938	-	IAPEz-int	1	332	104	22	35	0.82	0.87
	731	5' LTR	chr10:3320938-3321396	-	IAPLTR2_Mm	1	475	120	74	37	0.74	0.85
	732	solo LTR	chr10:3447024-3447324	-	IAPEY2_LTR	1	357	30	190	0	NA	NA
	733	solo LTR	chr10:3477021-3477353	-	IAPEY3_LTR	1	332	27	0	0	NA	NA
	734	3' LTR	chr10:3600943-3601281	-	IAPLTR1a_Mm	1	337	36	0	3	0.95	0.95
	734		chr10:3601281-3607688	-	IAPEz-int	8	6481	23	18	7	0.92	0.81
	734	5' LTR	chr10:3607688-3608026	-	IAPLTR1a_Mm	1	337	45	0	3	0.94	0.89
	735	solo LTR	chr10:4123261-4123559	-	IAP1-MM_LTR	1	292	107	7	27	NA	NA
	736	solo LTR	chr10:4462095-4462566	-	IAPLTR2_Mm	1	475	108	42	34	0.96	0.93
	737	solo LTR	chr10:5659968-5660326	+	IAPLTR4	1	345	43	0	36	NA	NA
	738	solo LTR	chr10:5852293-5852636	+	IAPEY2_LTR	6	357	44	26	0	NA	NA
	739	solo LTR	chr10:6221239-6221742	+	IAPLTR2_Mm	1	475	34	14	70	0.93	0.92
	740	solo LTR	chr10:6414245-6414621	+	IAPEY_LTR	1	385	58	24	0	0.83	0.86
	741	3' LTR	chr10:6566703-6567130	-	IAPLTR2a	1	411	104	16	54	0.97	0.88
	741		chr10:6567135-6570071	-	IAPEz-int	3525	6476	12	6	1	0.88	0.72
	741		chr10:6570071-6570194	-	IAPEY4_I-int	4801	4926	89	24	0	NA	NA
	741		chr10:6570191-6570453	-	IAPEz-int	2236	2497	107	4	4	NA	NA
	741		chr10:6570452-6570505	-	IAPEz-int	1359	1411	38	0	0	NA	NA
	741		chr10:6570505-6571141	-	IAPEz-int	35	662	53	2	14	0.87	0.88
	741	5' LTR	chr10:6571151-6571592	-	IAPLTR2_Mm	1	475	101	109	32	0.97	0.76
	742	solo LTR	chr10:6650430-6650738	-	IAPEY2_LTR	34	357	36	52	0	NA	NA
	743	3' LTR	chr10:6866028-6866341	-	IAPEY5_LTR	1	295	79	6	5	NA	NA
	743		chr10:6866341-6866685	-	IAPEY5_I-int	3590	3851	177	28	31	NA	NA
	743		chr10:6866697-6867466	-	IAPEY5_I-int	2193	2932	53	19	27	NA	NA
	743		chr10:6867466-6867523	-	IAPEY5_I-int	447	503	158	0	0	NA	NA
	743		chr10:6867545-6868716	-	IAPEY5_I-int	1	1160	27	6	15	NA	NA
	743	5' LTR	chr10:6868716-6869029	-	IAPEY5_LTR	1	293	66	3	5	NA	NA
	744	5' LTR	chr10:7241288-7241631	+	IAPLTR2b	1	327	34	15	61	0.86	0.84
	744		chr10:7241633-7242021	+	IAPA_MM-int	3	332	116	17	92	0.77	0.67
	744		chr10:7242021-7242469	+	IAPEz-int	224	662	49	0	19	NA	NA
	744		chr10:7242469-7242812	+	IAPEz-int	1359	1700	91	0	3	NA	NA
	744		chr10:7242805-7243632	+	IAPEz-int	5651	6479	60	12	10	0.71	0.79
	744	3' LTR	chr10:7243634-7243979	+	IAPLTR2b	1	327	28	9	61	0.85	0.85
	745		chr10:7354238-7354418	-	IAP-d-int	6364	6542	89	0	6	NA	NA
	746		chr10:7354612-7354827	-	IAP-d-int	5667	5884	60	14	0	NA	NA
	747		chr10:7354833-7355318	-	IAP-d-int	5007	5527	63	87	12	NA	NA
	748		chr10:7355318-7355375	-	IAP-d-int	447	503	140	0	0	NA	NA
	749	5' LTR	chr10:7364824-7365327	+	IAPLTR2a2_Mm	2	444	102	22	141	0.82	0.88
	749		chr10:7365328-7366193	+	IAPEz-int	9	662	95	42	109	0.81	0.74
	749		chr10:7366193-7366536	+	IAPEz-int	1359	1700	85	0	3	NA	NA
	749		chr10:7366531-7367351	+	IAPEz-int	5653	6481	65	13	2	0.81	0.92
	749	3' LTR	chr10:7367351-7367855	+	IAPLTR2a2_Mm	1	444	99	22	141	0.77	0.85
	750	solo LTR	chr10:7394559-7394829	-	IAP1-MM_LTR	1	288	118	67	0	NA	NA
	751	5' LTR	chr10:7411484-7411963	+	IAPLTR2_Mm	1	475	96	33	42	0.92	0.76
	751		chr10:7411973-7412680	+	IAPEz-int	35	662	68	7	12	0.77	0.75
	751		chr10:7412680-7412799	+	IAPEz-int	1359	1477	59	0	0	NA	NA
	751		chr10:7412800-7413046	+	IAPEz-int	2252	2497	89	0	0	NA	NA
	751		chr10:7413043-7413166	+	IAPEY4_I-int	4801	4926	73	24	0	NA	NA
	751		chr10:7413166-7416116	+	IAPEz-int	3525	6481	11	2	0	0.79	NA
	751	3' LTR	chr10:7416116-7416595	+	IAPLTR2_Mm	1	475	98	33	42	0.93	0.79
	752	solo LTR	chr10:7470197-7470524	+	IAPEY4_LTR	1	326	49	0	3	NA	NA
	753	3' LTR	chr10:8152916-8153156	-	IAP1-MM_LTR	1	240	130	4	4	NA	NA
	753		chr10:8153156-8155515	-	IAP1-MM_I-int	1322	3853	37	75	1	NA	NA
	753		chr10:8156216-8156461	-	IAP1-MM_I-int	3	270	90	98	4	NA	NA
	753	5' LTR	chr10:8156463-8156755	-	IAP1-MM_LTR	1	292	117	3	3	NA	NA
	754	5' LTR	chr10:8599223-8599572	+	IAPLTR1a_Mm	1	326	92	3	69	0.9	0.89
	754		chr10:8599573-8606026	+	IAPEz-int	1	6481	9	7	2	0.9	0.87
	754	3' LTR	chr10:8606026-8606375	+	IAPLTR1a_Mm	1	326	92	3	69	0.96	0.87
	755	5' LTR	chr10:8635254-8635617	+	IAPLTR2a	1	411	44	132	0	0.92	0.85
	755		chr10:8635618-8636420	+	IAPEz-int	2	662	68	37	63	0.77	0.86
	755		chr10:8636420-8636698	+	IAPEz-int	1359	1636	65	0	0	NA	NA
	755		chr10:8636697-8637447	+	IAPEz-int	5736	6479	57	15	23	0.82	0.9
	755	3' LTR	chr10:8637449-8637841	+	IAPLTR2a	1	411	38	51	3	0.9	0.93
	756	solo LTR	chr10:9337211-9337636	-	IAPLTR2_Mm	1	475	19	118	0	0.91	0.92
	757	5' LTR	chr10:9847031-9847380	+	IAPLTR1a_Mm	1	326	95	3	69	0.94	0.92
	757		chr10:9847381-9848048	+	IAPEz-int	1	662	42	29	36	0.82	0.7
	757		chr10:9848048-9848111	+	IAPEz-int	1359	1419	66	0	32	NA	NA
	757		chr10:9848100-9848362	+	IAPEz-int	2236	2497	107	4	4	NA	NA
	757		chr10:9848359-9848482	+	IAPEY4_I-int	4801	4926	73	24	0	NA	NA
	757		chr10:9848482-9851429	+	IAPEz-int	3525	6481	17	3	0	NA	NA
	757	3' LTR	chr10:9851429-9851789	+	IAPLTR1a_Mm	1	337	104	3	67	0.95	0.95
	758		chr10:10517703-10518460	+	IAP-d-int	3	773	171	34	16	NA	NA
	759		chr10:10518468-10524468	+	IAP-d-int	887	6967	178	13	16	NA	NA
	760	solo LTR	chr10:11254118-11254650	-	IAPLTR2a2_Mm	1	444	129	51	34	0.79	0.92
	761		chr10:11492266-11492919	-	IAPEY5_I-int	49	851	138	87	8	NA	NA
	762		chr10:11492944-11492991	-	IAPEY5_I-int	2	48	137	116	12	NA	NA
	763	5' LTR	chr10:11694222-11694569	+	IAPLTR1a_Mm	1	326	95	3	63	0.89	0.88
	763		chr10:11694570-11701024	+	IAPEz-int	1	6481	10	4	0	0.95	0.86
	763	3' LTR	chr10:11701024-11701371	+	IAPLTR1a_Mm	1	326	102	3	63	0.86	0.83
	764	3' LTR	chr10:11900592-11901169	-	IAPLTR2_Mm	3	475	32	3	184	0.89	0.91
	764		chr10:11901173-11902005	-	IAPEz-int	5653	6479	64	11	17	0.94	0.93
	764		chr10:11902000-11902343	-	IAPEz-int	1359	1700	61	0	3	NA	NA
	764		chr10:11902343-11902791	-	IAPEz-int	224	662	51	0	19	NA	NA
	764		chr10:11902791-11903247	-	IAPEz-int	2	332	104	10	77	0.85	0.81
	764	5' LTR	chr10:11903248-11903811	-	IAPLTR2_Mm	1	475	36	5	162	0.84	0.78
	765	solo LTR	chr10:12201100-12201448	+	IAPEY2_LTR	1	357	55	26	0	0.88	0.83
	766	solo LTR	chr10:12274007-12274293	+	IAP1-MM_LTR	3	292	94	14	0	NA	NA
	767	solo LTR	chr10:13634108-13634388	+	IAP1-MM_LTR	1	292	32	46	4	NA	NA
	768	solo LTR	chr10:13669113-13669524	+	IAPLTR2a	1	411	22	15	15	0.9	0.96
	769	3' LTR	chr10:14609353-14609971	-	IAPLTR2_Mm	1	475	36	0	231	0.91	0.81
	769		chr10:14609973-14611793	-	IAPEz-int	4656	6479	71	8	6	NA	NA
	769		chr10:14611792-14612032	-	IAPEY3-int	2258	2497	79	0	0	NA	NA
	769		chr10:14612094-14612909	-	IAPEz-int	168	995	65	75	59	NA	NA
	769		chr10:14612964-14613163	-	IAPEz-int	3	200	122	97	23	0.88	0.8
	769	5' LTR	chr10:14613165-14613767	-	IAPLTR2_Mm	1	475	34	0	211	0.89	0.76
	770	solo LTR	chr10:15112811-15113169	+	IAPEY2_LTR	1	357	36	0	3	0.55	NA
	771	3' LTR	chr10:15179872-15180357	-	IAPLTR2_Mm	1	475	86	19	39	0.82	0.83
	771		chr10:15180357-15182177	-	IAPEz-int	4656	6481	39	3	0	NA	NA
	771		chr10:15182176-15182427	-	IAPEz-int	2244	2497	84	12	0	NA	NA
	771		chr10:15182422-15182541	-	IAPEz-int	1359	1477	59	0	0	NA	NA
	771		chr10:15182541-15183207	-	IAPEz-int	9	662	66	9	27	0.76	0.67
	771	5' LTR	chr10:15183208-15183701	-	IAPLTR2_Mm	1	475	87	2	39	0.95	0.74
	772	solo LTR	chr10:15476618-15477024	-	IAPLTR2a	1	411	80	32	20	0.95	0.9
	773	solo LTR	chr10:15493461-15493746	-	IAPLTR2b	20	307	75	28	18	0.96	0.99
	774	5' LTR	chr10:15935273-15935729	+	IAPLTR2a2_Mm	1	437	67	29	38	0.93	0.8
	774		chr10:15935730-15936473	+	IAPEz-int	2	662	89	21	53	0.81	0.75
	774		chr10:15936473-15936751	+	IAPEz-int	1359	1636	68	0	0	NA	NA
	774		chr10:15936750-15937502	+	IAPEz-int	5736	6481	43	4	12	NA	0.55
	774	3' LTR	chr10:15937502-15937949	+	IAPLTR2a2_Mm	1	444	47	40	47	0.82	0.79
	775	solo LTR	chr10:16159520-16159812	-	IAPLTR4	1	345	134	188	7	0.89	0.97
	776	5' LTR	chr10:16502258-16502562	+	IAPEY3C_LTR	1	304	30	0	0	NA	NA
	776		chr10:16503204-16503431	+	IAPEY3-int	598	892	126	86	0	NA	NA
	776		chr10:16503535-16503637	+	IAPEY3-int	1462	1566	260	49	20	NA	NA
	776		chr10:16503654-16503711	+	IAP-d-int	447	503	158	0	0	NA	NA
	776		chr10:16503711-16503936	+	IAP-d-int	5007	5255	129	107	0	NA	NA
	776		chr10:16503936-16504258	+	IAPEY3-int	7060	7338	127	101	39	NA	NA
	776		chr10:16504270-16504614	+	IAP1-MM_I-int	3590	3851	167	29	32	NA	NA
	776	3' LTR	chr10:16504614-16504915	+	IAPEY3C_LTR	1	304	23	10	0	NA	NA
	777	solo LTR	chr10:16644775-16645154	+	IAPEY_LTR	1	385	74	19	3	0.92	0.94
	778	solo LTR	chr10:17265523-17265628	+	IAP1-MM_LTR	217	411	102	5	16	NA	NA
	779	solo LTR	chr10:17863167-17863488	+	IAPLTR2b	1	326	82	34	19	0.92	0.79
	780	solo LTR	chr10:18024647-18024984	+	IAPLTR1a_Mm	1	337	18	0	0	0.91	0.95
	781	solo LTR	chr10:18139120-18139597	+	IAPLTR2_Mm	1	475	109	52	57	0.77	0.92
	782	solo LTR	chr10:18221908-18222245	+	IAPEY2_LTR	1	353	27	48	0	NA	NA
	783	5' LTR	chr10:18239109-18239449	+	IAPLTR2a	1	327	55	3	41	0.97	0.95
	783		chr10:18239450-18240253	+	IAPEz-int	2	662	71	30	38	0.96	0.91
	783		chr10:18240253-18240585	+	IAPEz-int	1359	1700	54	33	3	NA	NA
	783		chr10:18240580-18241397	+	IAPEz-int	5653	6479	60	18	6	0.89	0.94
	783	3' LTR	chr10:18241399-18241775	+	IAPLTR2a	1	411	43	93	0	0.9	0.92
	784	solo LTR	chr10:18256320-18256609	-	IAP1-MM_LTR	1	292	115	14	3	NA	NA
	785	solo LTR	chr10:18263998-18264403	-	IAPLTR2a	1	411	10	25	10	0.89	0.95
	786	solo LTR	chr10:18716497-18716837	-	IAPLTR1a_Mm	1	332	82	38	62	0.96	0.96
	787	solo LTR	chr10:18813794-18814340	+	IAPLTR2a2_Mm	1	444	39	7	194	0.94	0.95
	788	solo LTR	chr10:18885705-18886023	+	IAPLTR2b	1	327	35	28	0	0.93	0.91
	789	solo LTR	chr10:18887871-18888183	-	IAPLTR2b	1	319	61	26	3	0.96	0.76
	790	3' LTR	chr10:19538909-19539248	-	IAPLTR1a_Mm	1	337	36	0	6	0.93	0.87
	790		chr10:19539253-19545668	-	IAPEz-int	8	6476	22	15	7	0.83	0.72
	790	5' LTR	chr10:19545668-19546007	-	IAPLTR1a_Mm	1	337	36	0	6	0.9	0.84
	791	5' LTR	chr10:19797279-19797631	+	IAPLTR2a2_Mm	1	442	57	259	3	0.83	0.8
	791		chr10:19797631-19800095	+	IAPEz-int	3	2674	58	105	21	NA	0.73
	791		chr10:19800070-19801154	+	IAPEz-int	5400	6479	49	9	13	NA	NA
	791	3' LTR	chr10:19801156-19801508	+	IAPLTR2a2_Mm	1	442	57	259	3	0.83	0.83
	792	3' LTR	chr10:20010633-20010986	-	IAPLTR1a_Mm	1	335	90	6	57	0.94	0.95
	792		chr10:20010986-20017436	-	IAPEz-int	6	6481	29	8	4	0.93	0.92
	792	5' LTR	chr10:20017436-20017787	-	IAPLTR1a_Mm	1	332	88	3	57	0.95	0.92
	793	5' LTR	chr10:21211205-21211556	+	IAPLTR1_Mm	1	367	17	48	3	0.96	0.94
	793		chr10:21211556-21211810	+	IAPA_MM-int	1	256	76	24	16	0.99	0.94
	793		chr10:21211784-21212932	+	IAPEz-int	94	1313	52	69	6	NA	NA
	793		chr10:21212931-21216205	+	IAPEz-int	3210	6481	20	1	1	NA	NA
	793	3' LTR	chr10:21216205-21216556	+	IAPLTR1_Mm	1	367	17	48	3	0.96	0.94
	794	3' LTR	chr10:21642286-21642670	-	IAPLTR1_Mm	1	367	8	0	44	0.91	0.92
	794		chr10:21642670-21649137	-	IAPEz-int	1	6481	21	13	4	0.93	0.82
	794	5' LTR	chr10:21649137-21649521	-	IAPLTR1_Mm	1	367	8	0	44	0.96	0.96
	795	solo LTR	chr10:21726332-21726633	+	IAPEY3C_LTR	1	304	13	10	0	NA	NA
	796	solo LTR	chr10:22163607-22163933	-	IAPEY4_LTR	1	326	15	0	0	NA	NA
	797	3' LTR	chr10:22523259-22523580	-	IAPLTR1a_Mm	1	332	88	44	9	0.9	0.85
	797		chr10:22523582-22530164	-	IAPEz-int	2	6479	27	16	23	0.65	0.86
	797	5' LTR	chr10:22530167-22530488	-	IAPLTR1a_Mm	1	332	91	40	6	0.84	0.85
	798	3' LTR	chr10:22683220-22683616	-	IAPLTR1_Mm	1	367	8	5	78	0.94	0.95
	798		chr10:22683616-22689931	-	IAPEz-int	94	6481	24	15	3	0.77	0.78
	798		chr10:22689905-22690148	-	IAPA_MM-int	1	256	66	62	8	NA	NA
	798	5' LTR	chr10:22690148-22690544	-	IAPLTR1_Mm	1	367	8	5	78	0.94	0.93
	799	solo LTR	chr10:23297984-23298343	-	IAPLTR2a2_Mm	1	444	22	237	0	0.92	0.86
	800	5' LTR	chr10:23459289-23459673	+	IAPEY_LTR	1	385	52	3	0	0.98	0.82
	800		chr10:23459673-23460323	+	IAPEy-int	1	1058	138	50	16	0.91	0.72
	800		chr10:23460323-23463021	+	IAPEy-int	4804	7511	47	8	4	NA	NA
	800	3' LTR	chr10:23463023-23463407	+	IAPEY_LTR	1	385	52	3	0	0.92	0.9
	801	solo LTR	chr10:23726340-23726813	+	IAPLTR2_Mm	1	475	128	47	42	0.89	0.91
	802	solo LTR	chr10:23868100-23868434	-	IAPLTR1a_Mm	4	337	30	0	0	0.93	0.94
	803	3' LTR	chr10:23871326-23871684	-	IAPLTR1a_Mm	1	332	103	3	75	0.86	0.97
	803		chr10:23871684-23878090	-	IAPEz-int	35	6481	11	6	0	0.92	0.8
	803	5' LTR	chr10:23878102-23878460	-	IAPLTR1a_Mm	1	335	97	11	75	0.94	0.84
	804	solo LTR	chr10:24420745-24421240	+	IAPLTR2a2_Mm	1	444	34	14	117	0.96	0.99
	805	5' LTR	chr10:24686430-24686813	+	IAPLTR1_Mm	1	367	22	5	47	0.95	0.93
	805		chr10:24686813-24687961	+	IAPEz-int	8	1313	105	179	42	0.94	0.96
	805		chr10:24687960-24691231	+	IAPEz-int	3210	6481	24	1	1	NA	NA
	805	3' LTR	chr10:24691231-24691614	+	IAPLTR1_Mm	1	367	22	5	47	0.96	0.95
	806	solo LTR	chr10:24848311-24848677	-	IAPLTR1_Mm	1	366	122	41	41	0.78	0.94
	807		chr10:24993025-24993435	-	IAPEY5_I-int	2605	2994	206	5	54	NA	NA
	808		chr10:24993435-24993658	-	IAP-d-int	5007	5255	85	117	0	NA	NA
	809		chr10:24993658-24993811	-	IAP-d-int	347	503	229	26	0	NA	NA
	810		chr10:24993805-24993892	-	IAP-d-int	100	177	106	6	23	NA	NA
	811	3' LTR	chr10:25101565-25101902	-	IAPLTR1a_Mm	1	337	12	0	0	0.91	0.92
	811		chr10:25101902-25102959	-	IAPEz-int	5422	6481	21	3	0	0.81	0.67
	811		chr10:25102945-25106176	-	IAPEz-int	8	3281	26	25	12	0.85	0.79
	811	5' LTR	chr10:25106176-25106513	-	IAPLTR1a_Mm	1	337	12	0	0	0.93	0.88
	812	solo LTR	chr10:25517828-25518247	-	IAPLTR2_Mm	1	475	36	136	2	0.89	0.92
	813	5' LTR	chr10:25968420-25968758	+	IAPLTR1a_Mm	1	337	30	0	3	0.9	0.92
	813		chr10:25968758-25972256	+	IAPEz-int	8	3567	29	29	11	0.87	0.7
	813		chr10:25972242-25972948	+	IAPEz-int	5780	6481	19	1	7	0.92	NA
	813	3' LTR	chr10:25972948-25973286	+	IAPLTR1a_Mm	1	337	30	0	3	0.93	0.93
	814	solo LTR	chr10:26013854-26014177	+	IAPEY2_LTR	32	354	46	0	0	NA	NA
	815	solo LTR	chr10:26662939-26663328	-	IAPLTR2a	1	411	33	57	0	0.95	0.96
	816	3' LTR	chr10:26730885-26731205	-	IAPLTR2b	1	325	60	25	9	0.93	0.89
	816		chr10:26731205-26733029	-	IAPEz-int	4656	6481	77	9	8	0.71	0.91
	816		chr10:26733028-26733267	-	IAPEY3-int	2258	2497	63	4	0	NA	NA
	816		chr10:26733329-26733596	-	IAPLTR4_I	915	1182	64	4	0	NA	NA
	816		chr10:26733582-26734106	-	IAPEz-int	1	577	152	39	31	0.5	0.94
	816	5' LTR	chr10:26734112-26734428	-	IAPLTR2b	1	437	37	26	4	0.92	0.84
	817	solo LTR	chr10:27662694-27663089	+	IAPLTR2_Mm	1	475	28	202	0	0.91	0.93
	818	solo LTR	chr10:27793227-27793630	+	IAPLTR2a	1	411	35	20	0	0.97	0.92
	819	3' LTR	chr10:28905673-28905916	-	IAPLTR2a2_Mm	207	444	118	37	58	0.94	0.9
	819	5' LTR	chr10:28905990-28906366	-	IAPLTR2a2_Mm	1	357	43	13	64	0.91	0.91
	820	solo LTR	chr10:28923859-28924146	+	IAP1-MM_LTR	1	292	42	17	0	NA	NA
	821	3' LTR	chr10:29010288-29010771	-	IAPLTR2_Mm	1	475	36	14	31	0.93	0.85
	821		chr10:29010778-29012590	-	IAPEz-int	4656	6474	65	12	8	0.9	0.72
	821		chr10:29012589-29012841	-	IAPEz-int	2244	2497	91	8	0	NA	NA
	821		chr10:29012836-29012955	-	IAPEz-int	1359	1477	59	0	0	NA	NA
	821		chr10:29012955-29013533	-	IAPEz-int	168	662	58	1	16	NA	NA
	821		chr10:29013586-29013786	-	IAPEz-int	9	195	121	25	90	0.76	0.7
	821	5' LTR	chr10:29013787-29014270	-	IAPLTR2_Mm	1	475	47	14	31	0.88	0.87
	822	solo LTR	chr10:29730718-29731009	+	IAPEY3_LTR	1	327	117	124	0	NA	0.8
	823	solo LTR	chr10:30017331-30017760	+	IAPLTR2a2_Mm	1	444	22	91	56	0.95	0.83
	824	solo LTR	chr10:30137252-30137570	-	IAPLTR2b	1	327	16	28	0	0.93	0.94
	825	solo LTR	chr10:30147804-30148207	+	IAPLTR2a2_Mm	1	444	48	114	12	0.98	0.92
	826	5' LTR	chr10:30481243-30481737	+	IAPLTR2_Mm	1	475	93	4	42	0.96	0.78
	826		chr10:30481738-30483144	+	IAPEz-int	9	1477	52	70	26	0.89	0.89
	826		chr10:30483139-30483390	+	IAPEz-int	2244	2497	92	12	0	NA	NA
	826		chr10:30483389-30485198	+	IAPEz-int	4656	6465	44	3	3	0.87	0.72
	826	3' LTR	chr10:30485214-30485713	+	IAPLTR2_Mm	1	475	97	4	52	0.92	0.91
	827	5' LTR	chr10:30813993-30814331	+	IAPLTR1a_Mm	1	337	33	0	3	0.91	0.86
	827		chr10:30814331-30820745	+	IAPEz-int	8	6481	21	14	5	0.86	0.64
	827	3' LTR	chr10:30820745-30821083	+	IAPLTR1a_Mm	1	337	33	0	3	0.94	0.91
	828	5' LTR	chr10:31088568-31088965	+	IAPLTR1_Mm	1	367	19	5	81	0.77	0.9
	828		chr10:31088965-31095428	+	IAPEz-int	8	6481	33	14	12	NA	0.93
	828	3' LTR	chr10:31095428-31095825	+	IAPLTR1_Mm	1	367	19	5	81	0.94	0.93
	829	solo LTR	chr10:31280016-31280468	+	IAPLTR2a2_Mm	1	444	41	13	31	0.94	0.98
	830	solo LTR	chr10:31370086-31370412	-	IAPEY4_LTR	1	326	9	0	0	NA	NA
	831	5' LTR	chr10:31482630-31482967	+	IAPLTR1a_Mm	1	337	15	0	0	0.93	0.88
	831		chr10:31482967-31489377	+	IAPEz-int	8	6481	22	17	7	0.82	0.73
	831	3' LTR	chr10:31489377-31489714	+	IAPLTR1a_Mm	1	337	15	0	0	0.96	0.97
	832		chr10:31702251-31702646	+	IAPEY3-int	854	1259	154	28	0	NA	NA
	832		chr10:31702639-31705325	+	IAPEY3-int	4824	7581	63	28	1	NA	NA
	832	3' LTR (of truncated element)	chr10:31705325-31705649	+	IAPEY_LTR	55	385	94	40	19	NA	NA
	833	5' LTR	chr10:31750121-31750491	+	IAPLTR1_Mm	1	367	3	0	8	0.86	0.91
	833		chr10:31750491-31751127	+	IAPEz-int	8	662	61	46	16	0.86	0.79
	833		chr10:31751127-31751180	+	IAPEz-int	1359	1411	38	0	0	NA	NA
	833		chr10:31751179-31751441	+	IAPEz-int	2236	2497	123	4	4	NA	NA
	833		chr10:31751438-31751561	+	IAPEY4_I-int	4801	4926	73	24	0	NA	NA
	833		chr10:31751561-31754520	+	IAPEz-int	3525	6481	19	1	2	0.8	0.85
	833	3' LTR	chr10:31754520-31754890	+	IAPLTR1_Mm	1	367	3	0	8	0.79	0.93
	834	solo LTR	chr10:31808008-31808418	+	IAPLTR2a2_Mm	1	444	106	93	10	0.87	0.95
	835	3' LTR	chr10:32169211-32169266	-	IAPLTR2a2_Mm	331	385	265	24	41	NA	NA
	835	5' LTR	chr10:32169405-32169518	-	IAPLTR2a2_Mm	220	330	265	24	41	NA	NA
	837	solo LTR	chr10:32689870-32690282	+	IAPLTR2_Mm	1	475	46	153	0	0.92	0.94
	838	solo LTR	chr10:32842898-32843388	+	IAPLTR2_Mm	1	475	29	53	84	0.94	0.95
	839	5' LTR	chr10:32936613-32937089	+	IAPLTR2_Mm	1	475	110	42	44	0.89	0.9
	839		chr10:32937089-32937824	+	IAPEz-int	8	662	48	5	11	0.71	0.74
	839		chr10:32937824-32937888	+	IAPEz-int	1359	1420	65	0	31	NA	NA
	839		chr10:32937876-32937993	+	IAPEz-int	2236	2352	121	8	8	NA	NA
	839		chr10:32937991-32938809	+	IAPEz-int	5655	6481	42	11	0	NA	0.9
	839	3' LTR	chr10:32938809-32939285	+	IAPLTR2_Mm	1	475	108	42	44	0.9	0.89
	840	5' LTR	chr10:33006714-33007007	+	IAPLTR4	1	345	121	188	10	0.86	0.86
	840		chr10:33007007-33007164	+	IAPLTR4_I	19	176	59	32	25	0.93	0.86
	840		chr10:33007163-33007560	+	IAPLTR4_I	407	952	141	27	47	0.78	0.89
	840		chr10:33009879-33010022	+	IAPLTR3-int	4530	4670	96	35	49	NA	NA
	840		chr10:33010111-33012649	+	IAPLTR3-int	3230	7329	252	48	37	NA	NA
[truncated: 26,604 more rows]
